# Supplementary material for: Experimental testing of reciprocal effects of nutrition and parasitism in wild black capuchin monkeys
Source: Sci Rep. 2017 Oct 6;7:12778. doi: 10.1038/s41598-017-12803-8 (PMC5630591; doi:10.1038/s41598-017-12803-8)
Supplement: Supplementary file 2 — Dataset [file 41598_2017_12803_MOESM2_ESM.xlsx]

## Sheet: all parasites
Sample ID #	Date	Year	Provisioning	Antiparasitic	Time	Collector	Group	ID Ind	Age	Sex	RANK	Spiruridae (# eggs)	Trematode (# eggs)	Strongyloides sp. (# eggs)	Hymenolepididae (# eggs)	Ascaris sp. (# eggs)	Trichuris sp. (# eggs)	Subuluridae (# eggs)	Filariopsis sp. (# larvae)	Oocysts (#)	Richness	MultipleInfec	FecalSampleW
M1	2013-05-06	2013	LOW	NT	11:13:30	TA	MAC	MGO	AD	M	SUB	0	0	0	0	0	0	0	1	0	1	0	3
M100	2013-07-11	2013	LOW	T	11:19:00	CSF	MAC	ING	AD	F	SUB	0	0	0	0	0	0	0	1	0	1	0	3
M101	2013-07-11	2013	LOW	NT	13:31:00	TA	MAC	CRD	SUBAD	F	SUB	0	0	0	1	0	0	0	0	0	1	0	1.5
M102	2013-07-11	2013	LOW	NT	14:03:00	TA	MAC	ERN	AD	M	DOM	0	0	0	0	0	0	0	0	0	0	0	3
M104	2013-07-11	2013	LOW	NT	15:15:00	TA	MAC	SOL	AD	F	SUB	0	0	0	0	1	0	0	1	0	2	1	3
M105	2013-07-11	2013	LOW	T	15:51:00	TA	MAC	TIT	AD	M	SUB	0	0	0	0	0	0	0	0	0	0	0	3
M106	2013-07-11	2013	LOW	T	16:34:00	TA	MAC	THE	AD	F	DOM	0	0	0	0	0	0	0	0	0	0	0	3
M108	2013-07-14	2013	LOW	T	11:51:00	TA	MAC	EST	AD	F	DOM	0	0	0	0	0	0	0	0	0	0	0	3
M109	2013-07-16	2013	LOW	T	N/A	IA	MAC	OFE	AD	F	SUB	0	0	0	0	0	0	0	0	0	0	0	1.6
M110	2013-07-16	2013	LOW	T	13:48:00	ta	MAC	SRG	AD	M	DOM	0	0	0	1	0	0	0	0	0	1	0	3
M114	2013-07-18	2013	LOW	T	16:30:00	IB	MAC	EDU	AD	M	DOM	0	0	0	0	0	0	0	0	0	0	0	3
M115	2013-07-18	2013	LOW	NT	16:35:00	IB	MAC	ERN	AD	M	DOM	0	0	0	3	0	0	0	0	0	1	0	3
M116	2013-07-20	2013	LOW	NT	12:17:00	TA	MAC	MAV	SUBAD	M	SUB	0	0	0	0	0	0	0	0	0	0	0	3
M117	2013-07-20	2013	LOW	T	12:25:00	TA	MAC	THE	AD	F	DOM	0	0	0	5	0	0	0	0	0	1	0	3
M120	2013-07-21	2013	LOW	NT	07:25:00	MF	MAC	ERN	AD	M	DOM	0	0	0	0	0	0	0	0	0	0	0	3
M121	2013-07-21	2013	LOW	NT	13:22:00	IB	MAC	DAL	SUBAD	M	SUB	0	0	0	0	0	0	0	0	0	0	0	3
M123	2013-07-21	2013	LOW	T	18:14:00	IB	MAC	EST	AD	F	DOM	0	0	0	0	0	0	0	0	0	0	0	3
M124	2013-07-24	2013	LOW	T	10:37:00	TA	MAC	EST	AD	F	DOM	0	0	0	0	0	0	0	0	0	0	0	3
M126	2013-07-24	2013	LOW	T	11:48:00	TA	MAC	EDU	AD	M	DOM	0	0	0	0	0	0	0	0	0	0	0	3
M127	2013-07-24	2013	LOW	T	11:50:00	TA	MAC	THE	AD	F	DOM	0	0	0	3	0	0	0	0	0	1	0	3
M128	2013-07-25	2013	LOW	NT	10:49:00	IB	MAC	MGO	AD	M	SUB	0	0	1	0	0	0	0	1	0	2	1	3
M129	2013-07-25	2013	LOW	T	11:19:00	IB	MAC	TIT	AD	M	SUB	0	0	0	0	0	0	0	0	0	0	0	2.4
M13	2013-05-19	2013	LOW	NT	11:49:00	IB	MAC	YOL	AD	F	SUB	0	0	0	0	0	0	0	0	0	0	0	3
M131	2013-07-25	2013	LOW	NT	12:46:00	IB/CSF	MAC	CRD	SUBAD	F	SUB	0	0	0	0	0	0	0	0	0	0	0	3
M132	2013-07-27	2013	LOW	T	11:17:00	TA	MAC	SRG	AD	M	DOM	0	0	0	0	0	0	0	0	0	0	0	3
M133	2013-07-27	2013	LOW	NT	11:35:00	TA	MAC	YOL	AD	F	SUB	0	0	0	0	0	0	0	0	0	0	0	2.2
M135	2013-07-28	2013	LOW	T	10:48:00	FS/TA	MAC	ING	AD	F	SUB	0	0	0	0	0	0	0	0	0	0	0	3
M136	2013-07-29	2013	LOW	NT	09:29:00	TA	MAC	MAW	AD	F	SUB	0	0	0	0	0	0	0	1	0	1	0	3
M138	2013-07-29	2013	LOW	T	10:10:00	TA	MAC	OFE	AD	F	SUB	0	0	0	0	0	0	0	0	0	0	0	1
M139	2013-07-30	2013	LOW	NT	09:33:00	TA	MAC	SRP	AD	M	SUB	0	0	0	0	0	0	0	0	0	0	0	3
M14	2013-05-20	2013	LOW	NT	09:59:00	IB	MAC	OFE	AD	F	SUB	0	0	0	0	0	0	0	0	0	0	0	3
M140	2013-07-30	2013	LOW	NT	10:28:00	TA	MAC	ERN	AD	M	DOM	0	0	0	6	0	0	0	0	0	1	0	3
M141	2013-07-30	2013	LOW	NT	11:55:00	TA	MAC	SOL	AD	F	SUB	0	0	0	0	0	0	0	0	0	0	0	3
M143	2013-08-01	2013	LOW	T	10:30:00	IB	MAC	THE	AD	F	DOM	0	0	0	4	0	0	0	0	0	1	0	3
M144	2013-08-02	2013	LOW	NT	09:58:00	IB	MAC	MGO	AD	M	SUB	0	0	0	0	0	0	0	0	0	0	0	3
M145	2013-08-02	2013	LOW	T	11:48:00	IB	MAC	EDU	AD	M	DOM	0	0	0	0	0	0	0	0	0	0	0	3
M146	2013-08-03	2013	LOW	NT	10:07:00	IB	MAC	MAW	AD	F	SUB	0	0	0	0	0	0	0	0	0	0	0	3
M149	2013-08-03	2013	LOW	T	16:16:00	TA	MAC	EST	AD	F	DOM	0	0	0	0	1	0	0	0	0	1	0	3
M15	2013-05-20	2013	LOW	NT	11:35:00	IB	MAC	ING	AD	F	SUB	0	0	0	0	0	0	0	0	0	0	0	3
M150	2013-08-03	2013	LOW	NT	18:04:00	TA	MAC	CRD	SUBAD	F	SUB	0	0	0	0	0	0	0	0	0	0	0	3
M151	2013-08-04	2013	LOW	T	12:14:00	TA	MAC	TIT	AD	M	SUB	1	0	0	1	0	0	0	0	0	2	1	3
M152	2013-08-05	2013	LOW	T	09:56:00	TA	MAC	SRG	AD	M	DOM	0	0	0	0	0	0	0	1	0	1	0	3
M154	2013-08-08	2013	LOW	NT	12:50:00	TA	MAC	CRD	SUBAD	F	SUB	0	0	0	29	0	0	0	0	0	1	0	3
M155	2013-08-08	2013	LOW	NT	13:00:00	TA	MAC	ERN	AD	M	DOM	0	0	0	1	0	0	0	0	0	1	0	3
M156	2013-08-08	2013	LOW	T	17:14:00	TA	MAC	EDU	AD	M	DOM	0	0	0	0	0	0	0	0	0	0	0	3
M157	2013-08-08	2013	LOW	NT	17:35:00	TA	MAC	MAV	SUBAD	M	SUB	0	0	0	0	0	0	0	0	0	0	0	3
M158	2013-08-09	2013	LOW	NT	07:18:00	IB	MAC	RIC	SUBAD	M	SUB	0	0	0	0	0	0	0	0	0	0	0	3
M16	2013-05-22	2013	LOW	NT	13:13:00	IA	MAC	SRG	AD	M	DOM	0	0	0	3	0	0	0	1	0	2	1	3
M160	2013-08-09	2013	LOW	NT	14:30:00	ta	MAC	SRP	AD	M	SUB	0	0	0	1	0	0	0	0	0	1	0	3
M161	2013-08-10	2013	LOW	NT	15:15:00	ta	MAC	YOL	AD	F	SUB	0	0	0	0	0	0	0	0	0	0	0	3
M163	2013-08-10	2013	LOW	NT	16:36:00	ta	MAC	SRP	AD	M	SUB	0	0	0	0	0	0	0	0	0	0	0	3
M164	2013-08-12	2013	LOW	T	10:57:00	IA	MAC	THE	AD	F	DOM	0	0	0	0	0	0	0	0	0	0	0	3
M166	2013-08-12	2013	LOW	T	15:44:00	TA	MAC	THE	AD	F	DOM	1	0	0	0	0	0	0	0	0	1	0	3
M167	2013-08-12	2013	LOW	NT	17:35:00	TA	MAC	MAW	AD	F	SUB	0	0	0	0	0	0	0	0	0	0	0	3
M169	2013-08-13	2013	LOW	T	08:15:00	IB	MAC	THE	AD	F	DOM	0	0	0	0	0	0	0	0	0	0	0	3
M17	2013-05-22	2013	LOW	NT	13:23:00	MU	MAC	MAV	SUBAD	M	SUB	0	0	0	0	0	0	0	0	0	0	0	2.1
M171	2013-08-13	2013	LOW	NT	11:00:00	IB	MAC	MAW	AD	F	SUB	0	0	0	0	0	0	0	4	0	1	0	3
M172	2013-08-13	2013	LOW	T	12:45:00	IB	MAC	EST	AD	F	DOM	0	0	0	0	0	0	0	0	0	0	0	3
M173	2013-08-14	2013	LOW	T	10:50:00	IA	MAC	OFE	AD	F	SUB	0	0	0	0	0	0	0	0	0	0	0	2.5
M174	2013-08-15	2013	LOW	NT	11:30:00	FS	MAC	SOL	AD	F	SUB	0	0	0	2	0	0	0	0	0	1	0	3
M175	2013-08-15	2013	LOW	NT	10:55:00	IA	MAC	ERN	AD	M	DOM	0	0	0	0	0	0	0	0	0	0	0	2.4
M176	2013-08-15	2013	LOW	NT	16:14:00	PT/MU	MAC	RIC	SUBAD	M	SUB	0	0	0	0	0	0	0	0	0	0	0	2.7
M177	2013-08-16	2013	LOW	T	10:40:00	IA	MAC	EST	AD	F	DOM	0	0	0	0	0	0	0	0	0	0	0	3
M178	2013-08-16	2013	LOW	T	15:29:00	TA	MAC	ING	AD	F	SUB	0	0	0	0	0	0	0	0	0	0	0	3
M179	2013-08-16	2013	LOW	T	15:45:00	TA	MAC	EDU	AD	M	DOM	0	0	0	0	0	0	0	0	0	0	0	2.4
M18	2013-05-22	2013	LOW	NT	15:18:00	MU	MAC	THE	AD	F	DOM	0	0	0	0	0	0	0	0	0	0	0	3
M180	2013-08-17	2013	LOW	NT	13:02:00	MU	MAC	SRP	AD	M	SUB	0	1	0	0	0	0	0	0	0	1	0	3
M181	2013-08-17	2013	LOW	T	14:27:00	MU	MAC	SRG	AD	M	DOM	0	0	0	0	0	0	0	0	0	0	0	3
M182	2013-08-18	2013	LOW	NT	11:10:00	IB/CSF	MAC	YOL	AD	F	SUB	0	0	0	0	0	0	0	0	0	0	0	3
M183	2013-08-18	2013	LOW	NT	11:23:00	IB	MAC	RIC	SUBAD	M	SUB	0	0	0	0	0	0	0	0	0	0	0	3
M185	2013-08-18	2013	LOW	NT	14:20:00	TA	MAC	DAL	SUBAD	M	SUB	0	0	0	0	0	0	0	0	0	0	0	3
M187	2013-08-23	2013	LOW	T	08:10:00	TA	MAC	EDU	AD	M	DOM	0	0	0	0	0	0	0	0	0	0	0	3
M188	2013-08-23	2013	LOW	T	08:40:00	TA	MAC	THE	AD	F	DOM	0	0	0	0	0	0	0	0	0	0	0	3
M189	2013-08-23	2013	LOW	NT	09:10:00	TA	MAC	ERN	AD	M	DOM	0	0	0	31	0	0	0	0	0	1	0	3
M190	2013-08-24	2013	LOW	T	09:50:00	MU	MAC	THE	AD	F	DOM	0	0	0	0	0	0	0	0	0	0	0	3
M191	2013-08-25	2013	LOW	NT	11:09:00	TA	MAC	YOL	AD	F	SUB	0	0	0	0	0	0	0	0	0	0	0	3
M192	2013-08-26	2013	LOW	NT	15:11:00	IB	MAC	MGO	AD	M	SUB	0	0	0	0	0	0	0	0	0	0	0	3
M193	2013-08-26	2013	LOW	NT	16:35:00	IB	MAC	RIC	SUBAD	M	SUB	0	0	0	0	0	0	0	0	0	0	0	3
M194	2013-08-26	2013	LOW	NT	17:07:00	IB	MAC	SOL	AD	F	SUB	0	0	0	0	0	0	0	0	0	0	0	3
M195	2013-08-27	2013	LOW	T	09:26:00	IA	MAC	EDU	AD	M	DOM	0	0	0	0	0	0	0	3	0	1	0	3
M197	2013-08-27	2013	LOW	T	12:35:00	TA	MAC	OFE	AD	F	SUB	0	0	0	0	0	0	0	0	20	1	0	3
M198	2013-08-28	2013	LOW	T	13:56:00	MU	MAC	OFE	AD	F	SUB	0	0	0	0	0	0	0	0	0	0	0	3
M199	2013-08-28	2013	LOW	NT	10:13:00	TA	MAC	MAW	AD	F	SUB	0	0	0	0	0	0	0	0	0	0	0	3
M20	2013-05-22	2013	LOW	NT	17:25:00	MU	MAC	THE	AD	F	DOM	0	0	0	0	0	0	0	0	0	0	0	2.2
M200	2013-08-29	2013	LOW	T	10:08:00	TA	MAC	SRG	AD	M	DOM	0	0	0	0	0	0	0	1	0	1	0	3
M201	2013-08-29	2013	LOW	NT	10:30:00	EB/TA	MAC	CRD	SUBAD	F	SUB	0	0	0	0	0	0	0	0	0	0	0	0.7
M202	2013-08-29	2013	LOW	NT	12:05:00	TA	MAC	SRP	AD	M	SUB	0	0	0	0	0	0	0	0	0	0	0	3
M203	2013-08-29	2013	LOW	T	14:20:00	IB/RT	MAC	ING	AD	F	SUB	0	0	0	0	0	0	0	0	0	0	0	3
M205	2013-08-30	2013	LOW	T	16:30:00	IB	MAC	THE	AD	F	DOM	0	0	0	0	0	0	0	0	0	0	0	3
M206	2013-08-31	2013	LOW	NT	07:22:00	TA	MAC	ERN	AD	M	DOM	0	0	0	0	0	0	0	0	0	0	0	3
M21	2013-05-23	2013	LOW	NT	09:09:00	IA	MAC	EDU	AD	M	DOM	0	0	0	0	0	0	0	1	0	1	0	3
M22	2013-05-24	2013	LOW	NT	07:36:00	IB	MAC	OFE	AD	F	SUB	0	0	0	0	0	0	0	0	0	0	0	3
M23	2013-05-24	2013	LOW	NT	15:45:00	TA	MAC	EST	AD	F	DOM	0	0	0	3	0	0	0	0	0	1	0	3
M24	2013-05-29	2013	LOW	NT	10:15:00	IA	MAC	SRG	AD	M	DOM	0	0	0	0	0	0	0	0	0	0	0	3
M25	2013-05-29	2013	LOW	NT	10:58:00	MU	MAC	MGO	AD	M	SUB	0	0	0	0	0	0	0	0	0	0	0	3
M259	2014-05-13	2014	HIGH	NT	10:11:00	PC	MAC	RIC	AD	M	SUB	0	0	0	0	0	0	0	0	0	0	0	3
M260	2014-05-13	2014	HIGH	NT	10:54:00	PC	MAC	MAW	AD	F	SUB	0	0	0	0	0	0	0	0	0	0	0	2.2
M261	2014-05-14	2014	HIGH	NT	11:01:00	IA	MAC	MAV	AD	M	SUB	0	0	0	0	0	0	0	0	0	0	0	3
M263	2014-05-15	2014	HIGH	NT	10:40:00	IA	MAC	ERN	AD	M	DOM	0	0	0	0	0	0	0	0	0	0	0	3
M268	2014-05-17	2014	HIGH	NT	15:18:00	DS	MAC	THE	AD	F	DOM	0	0	0	0	0	0	0	0	0	0	0	3
M269	2014-05-17	2014	HIGH	NT	16:32:00	DS	MAC	FEN	SUBAD	F	SUB	0	0	0	0	0	0	0	0	0	0	0	3
M27	2013-06-02	2013	LOW	NT	16:57:00	IB	MAC	SRG	AD	M	DOM	0	0	0	0	0	0	0	0	0	0	0	3
M270	2014-05-17	2014	HIGH	NT	14:53:00	PC	MAC	ING	AD	F	SUB	0	0	0	0	0	0	0	0	0	0	0	3
M271	2014-05-17	2014	HIGH	NT	14:17:00	PC	MAC	THE	AD	F	DOM	0	0	0	0	0	0	0	0	0	0	0	3
M272	2014-05-17	2014	HIGH	NT	17:43:00	PC	MAC	RIC	AD	M	SUB	0	0	0	0	0	0	0	0	0	0	0	3
M274	2014-05-18	2014	HIGH	NT	13:02:00	PC	MAC	SOL	AD	F	SUB	0	0	0	0	0	0	0	0	0	0	0	3
M276	2014-05-18	2014	HIGH	NT	16:18:00	PC	MAC	OFE	AD	F	SUB	0	0	0	0	0	0	0	0	0	0	0	2.2
M277	2014-05-19	2014	HIGH	NT	10:48:00	IA	MAC	MAV	AD	M	SUB	0	0	0	0	0	0	0	0	0	0	0	3
M279	2014-05-19	2014	HIGH	NT	11:42:00	IA	MAC	SRG	AD	M	DOM	0	0	0	0	0	0	0	1	0	1	0	3
M28	2013-06-03	2013	LOW	NT	09:20:00	IA	MAC	EDU	AD	M	DOM	0	0	3	0	0	0	0	1	0	2	1	3
M280	2014-05-19	2014	HIGH	NT	09:40:00	IA	MAC	EDU	AD	M	DOM	0	0	0	0	0	0	0	0	0	0	0	2.2
M281	2014-05-20	2014	HIGH	NT	10:26:00	PC	MAC	MAW	AD	F	SUB	0	0	0	0	0	0	0	0	0	0	0	3
M282	2014-05-20	2014	HIGH	NT	09:07:00	PC	MAC	EST	AD	F	DOM	0	0	0	0	0	0	0	0	0	0	0	2.2
M283	2014-05-20	2014	HIGH	NT	13:00:00	DS	MAC	ERN	AD	M	DOM	0	0	0	0	0	0	0	0	0	0	0	3
M284	2014-05-20	2014	HIGH	NT	17:19:00	DS	MAC	ING	AD	F	SUB	0	0	0	0	0	0	0	18	0	1	0	3
M285	2014-05-21	2014	HIGH	NT	10:34:00	DS	MAC	MAV	AD	M	SUB	0	0	0	0	0	0	0	0	0	0	0	3
M286	2014-05-21	2014	HIGH	NT	11:20:00	IA	MAC	CRD	AD	F	SUB	0	0	0	0	0	0	0	0	0	0	0	1.5
M288	2014-05-21	2014	HIGH	NT	17:08:00	PC	MAC	CRD	AD	F	SUB	0	0	0	0	0	0	0	0	0	0	0	1.1
M29	2013-06-04	2013	LOW	NT	11:00:00	TA	MAC	MGO	AD	M	SUB	0	0	0	0	0	0	0	34	0	1	0	3
M290	2014-05-24	2014	HIGH	NT	10:30:00	DS	MAC	ERN	AD	M	DOM	0	0	0	0	0	0	0	0	0	0	0	3
M291	2014-05-24	2014	HIGH	NT	10:43:00	PC	MAC	OFE	AD	F	SUB	0	0	0	0	0	0	0	0	0	0	0	3
M292	2014-05-24	2014	HIGH	NT	08:55:00	DS	MAC	SRG	AD	M	DOM	0	0	0	0	0	0	0	0	0	0	0	2.7
M293	2014-05-24	2014	HIGH	NT	10:51:00	DS	MAC	MAW	AD	F	SUB	0	0	0	0	0	0	0	2	0	1	0	3
M294	2014-05-24	2014	HIGH	NT	09:10:00	DS	MAC	CRD	AD	F	SUB	0	0	0	0	0	0	0	0	0	0	0	3
M295	2014-05-24	2014	HIGH	NT	10:37:00	DS	MAC	EST	AD	F	DOM	0	0	0	0	0	0	0	0	0	0	0	3
M296	2014-05-24	2014	HIGH	NT	10:54:00	DS	MAC	MAV	AD	M	SUB	0	0	0	0	0	0	0	0	0	0	0	3
M297	2014-05-25	2014	HIGH	NT	08:20:00	BW	MAC	CRD	AD	F	SUB	0	0	0	0	0	0	0	0	0	0	0	1.8
M298	2014-05-25	2014	HIGH	NT	10:53:00	BW	MAC	CRD	AD	F	SUB	0	0	0	0	0	0	0	1	0	1	0	3
M3	2013-05-11	2013	LOW	NT	09:32:44	TA/BT	MAC	MGO	AD	M	SUB	0	0	0	0	0	0	0	0	2	1	0	3
M30	2013-06-04	2013	LOW	NT	15:02:00	CSF	MAC	ERN	AD	M	DOM	0	0	0	0	0	0	0	0	0	0	0	3
M300	2014-05-26	2014	HIGH	NT	14:19:00	PC	MAC	ING	AD	F	SUB	0	0	0	0	0	0	0	0	0	0	0	2.2
M301	2014-05-26	2014	HIGH	NT	15:02:00	PC	MAC	MAW	AD	F	SUB	0	0	0	0	0	0	0	0	0	0	0	3
M302	2014-05-26	2014	HIGH	NT	16:36:00	PC	MAC	RIC	AD	M	SUB	0	0	0	0	0	0	0	0	0	0	0	1.2
M303	2014-05-27	2014	HIGH	NT	10:26:00	IA	MAC	RIC	AD	M	SUB	0	0	0	0	0	0	0	0	0	0	0	3
M304	2014-05-27	2014	HIGH	NT	10:43:00	DS	MAC	ING	AD	F	SUB	0	0	0	0	0	0	0	0	0	0	0	2.1
M305	2014-05-28	2014	HIGH	NT	10:30:00	RP	MAC	ING	AD	F	SUB	0	0	0	0	0	0	0	0	0	0	0	2.5
M306	2014-05-28	2014	HIGH	NT	11:48:00	MF	MAC	ERN	AD	M	DOM	0	0	0	0	0	0	0	0	0	0	0	1.8
M307	2014-05-28	2014	HIGH	NT	14:40:00	DS	MAC	EST	AD	F	DOM	0	0	0	0	0	0	0	1	0	1	0	3
M309	2014-05-30	2014	HIGH	NT	10:07:00	PC	MAC	THE	AD	F	DOM	0	0	0	0	0	0	0	0	0	0	0	3
M310	2014-05-30	2014	HIGH	NT	12:15:00	PC	MAC	SRG	AD	M	DOM	0	0	0	0	1	0	0	0	0	1	0	1.9
M311	2014-06-01	2014	HIGH	NT	10:07:00	PC	MAC	SOL	AD	F	SUB	0	0	0	0	0	0	0	0	0	0	0	3
M316	2014-06-02	2014	HIGH	NT	13:57:00	PC	MAC	EDU	AD	M	DOM	0	0	3	0	0	0	0	0	0	1	0	3
M318	2014-06-04	2014	HIGH	NT	15:25:00	RP	MAC	MAW	AD	F	SUB	0	0	0	0	0	0	0	2	0	1	0	3
M319	2014-06-04	2014	HIGH	NT	13:54:00	PC	MAC	EDU	AD	M	DOM	0	0	0	0	0	0	0	0	0	0	0	3
M32	2013-06-05	2013	LOW	NT	07:52:00	RP	MAC	ERN	AD	M	DOM	0	0	0	0	0	0	0	0	0	0	0	3
M321	2014-06-04	2014	HIGH	NT	14:23:00	PC	MAC	ING	AD	F	SUB	0	0	0	0	0	0	0	0	0	0	0	2.3
M324	2014-06-06	2014	HIGH	NT	09:43:00	PC/MB	MAC	ING	AD	F	SUB	0	0	0	0	0	0	0	0	0	0	0	3
M325	2014-06-08	2014	HIGH	NT	10:00:00	DS	MAC	EDU	AD	M	DOM	0	0	0	0	0	0	0	0	0	0	0	3
M326	2014-06-08	2014	HIGH	NT	10:51:00	DS	MAC	EST	AD	F	DOM	0	0	0	0	0	0	0	0	0	0	0	3
M328	2014-06-09	2014	HIGH	NT	15:16:00	MB/PC	MAC	RIC	AD	M	SUB	0	0	0	0	0	0	0	0	0	0	0	3
M329	2014-06-09	2014	HIGH	NT	14:20:00	RP/MB	MAC	SOL	AD	F	SUB	0	0	0	0	0	0	0	0	0	0	0	3
M331	2014-06-11	2014	HIGH	NT	12:00:00	IA	MAC	EST	AD	F	DOM	0	0	0	0	0	0	0	0	0	0	0	1.8
M332	2014-06-11	2014	HIGH	NT	10:26:00	PC	MAC	ING	AD	F	SUB	0	0	0	0	0	0	0	0	0	0	0	3
M333	2014-06-11	2014	HIGH	NT	N/A	PC	MAC	SOL	AD	F	SUB	0	0	0	0	0	0	0	0	0	0	0	1.9
M334	2014-06-11	2014	HIGH	NT	11:17:00	PC	MAC	OFE	AD	F	SUB	0	0	0	0	0	0	0	0	0	0	0	3
M336	2014-06-11	2014	HIGH	NT	12:34:00	PC	MAC	RIC	AD	M	SUB	0	0	0	0	0	0	0	0	0	0	0	3
M337	2014-06-11	2014	HIGH	NT	16:12:00	DS/EB	MAC	CRD	AD	F	SUB	0	0	0	0	0	0	0	0	0	0	0	3
M341	2014-06-12	2014	HIGH	NT	16:13:00	PC	MAC	OFE	AD	F	SUB	0	0	0	0	0	0	0	0	0	0	0	3
M342	2014-06-13	2014	HIGH	NT	14:39:00	PC	MAC	THE	AD	F	DOM	0	0	0	0	0	0	0	0	0	0	0	3
M343	2014-06-14	2014	HIGH	NT	08:40:00	DS	MAC	EDU	AD	M	DOM	0	0	0	0	0	0	0	1	0	1	0	3
M344	2014-06-14	2014	HIGH	NT	09:50:00	DS	MAC	MAW	AD	F	SUB	0	0	0	0	0	0	0	21	0	1	0	2.1
M345	2014-06-14	2014	HIGH	NT	09:36:00	DS	MAC	ERN	AD	M	DOM	0	0	0	0	0	0	0	0	0	0	0	3
M346	2014-06-14	2014	HIGH	NT	13:25:00	MB	MAC	FEN	SUBAD	F	SUB	0	0	0	0	0	0	0	0	0	0	0	3
M347	2014-06-14	2014	HIGH	NT	15:07:00	BW	MAC	MAV	AD	M	SUB	0	0	0	0	0	0	0	0	0	0	0	3
M348	2014-06-14	2014	HIGH	NT	09:15:00	PC	MAC	CRD	AD	F	SUB	0	0	0	0	0	0	0	0	0	0	0	3
M350	2014-06-15	2014	HIGH	NT	13:20:00	MB/EB	MAC	OFE	AD	F	SUB	0	0	0	0	0	0	0	0	0	0	0	3
M351	2014-06-15	2014	HIGH	NT	16:14:00	MB	MAC	ERN	AD	M	DOM	0	0	0	0	0	0	0	0	0	0	0	3
M352	2014-06-15	2014	HIGH	NT	16:22:00	MB	MAC	EDU	AD	M	DOM	0	0	0	0	0	0	0	0	0	0	0	3
M353	2014-06-16	2014	HIGH	NT	08:30:00	BT/MB	MAC	SOL	AD	F	SUB	0	0	0	0	0	0	0	0	0	0	0	3
M354	2014-06-16	2014	HIGH	NT	12:05:00	BT/MB	MAC	SRG	AD	M	DOM	0	0	0	0	0	0	0	0	0	0	0	3
M355	2014-06-16	2014	HIGH	NT	09:04:00	PC	MAC	SOL	AD	F	SUB	0	0	0	0	0	0	0	0	0	0	0	3
M356	2014-06-16	2014	HIGH	NT	10:37:00	PC	MAC	EST	AD	F	DOM	0	0	0	0	0	0	0	0	0	0	0	3
M359	2014-06-16	2014	HIGH	NT	11:45:00	PC	MAC	RIC	AD	M	SUB	0	0	0	0	0	0	0	1	0	1	0	3
M36	2013-06-05	2013	LOW	NT	12:25:00	RP	MAC	SRG	AD	M	DOM	0	0	0	0	0	0	0	0	0	0	0	1.5
M360	2014-06-17	2014	HIGH	NT	08:55:00	BW/MB	MAC	OFE	AD	F	SUB	0	0	0	0	0	0	0	0	0	0	0	3
M361	2014-06-18	2014	HIGH	NT	10:25:00	DS	MAC	EDU	AD	M	DOM	0	0	0	0	0	0	0	0	0	0	0	3
M362	2014-06-19	2014	HIGH	NT	10:50:00	MB	MAC	EDU	AD	M	DOM	0	0	0	0	0	0	0	1	0	1	0	3
M364	2014-06-20	2014	HIGH	NT	11:50:00	IA	MAC	ING	AD	F	SUB	0	0	0	0	0	0	0	1	1	2	1	2.5
M365	2014-06-20	2014	HIGH	NT	12:05:00	IA	MAC	EDU	AD	M	DOM	0	0	0	0	0	0	0	0	0	0	0	3
M366	2014-06-20	2014	HIGH	NT	10:04:00	DS	MAC	SRG	AD	M	DOM	0	0	0	0	0	0	0	0	0	0	0	1.6
M367	2014-06-20	2014	HIGH	NT	11:56:00	DS	MAC	SRG	AD	M	DOM	0	0	0	0	0	0	0	0	0	0	0	3
M368	2014-06-20	2014	HIGH	NT	10:35:00	DS	MAC	THE	AD	F	DOM	0	0	0	0	0	0	0	0	0	0	0	3
M37	2013-06-08	2013	LOW	NT	13:42:00	IB	MAC	MAW	AD	F	SUB	0	0	0	0	0	0	0	4	0	1	0	3
M370	2014-06-20	2014	HIGH	NT	10:05:00	DS	MAC	OFE	AD	F	SUB	0	0	0	0	0	0	0	0	0	0	0	1.2
M371	2014-06-21	2014	HIGH	NT	12:08:00	EB	MAC	SRG	AD	M	DOM	0	0	0	0	0	0	0	0	0	0	0	1.8
M372	2014-06-21	2014	HIGH	NT	12:30:00	MB	MAC	ERN	AD	M	DOM	0	0	0	0	0	0	0	0	0	0	0	3
M373	2014-06-21	2014	HIGH	NT	16:25:00	DS	MAC	MAW	AD	F	SUB	0	0	0	0	0	0	0	0	0	0	0	3
M375	2014-06-22	2014	HIGH	NT	10:16:00	DS	MAC	OFE	AD	F	SUB	0	0	0	0	0	0	0	0	0	0	0	3
M38	2013-06-08	2013	LOW	NT	16:24:00	IB	MAC	SOL	AD	F	SUB	0	0	0	0	0	2	0	2	1	3	1	3
M381	2014-06-25	2014	HIGH	NT	12:42:00	EB/MB	MAC	EDU	AD	M	DOM	0	0	0	0	0	0	0	0	0	0	0	3
M39	2013-06-10	2013	LOW	NT	10:44:00	MF/TA	MAC	SRP	AD	M	SUB	0	0	0	0	0	0	0	0	1	1	0	3
M40	2013-06-13	2013	LOW	NT	10:43:00	IB	MAC	CRD	SUBAD	F	SUB	0	0	0	0	0	0	0	2	0	1	0	3
M41	2013-06-13	2013	LOW	NT	12:15:00	IB	MAC	SRP	AD	M	SUB	0	0	0	0	0	0	0	0	0	0	0	3
M412	2014-07-05	2014	HIGH	NT	12:03:00	DS	MAC	ERN	AD	M	DOM	0	0	0	0	0	0	0	0	0	0	0	3
M413	2014-07-07	2014	HIGH	NT	15:37:00	PC	MAC	EDU	AD	M	DOM	0	0	0	0	0	0	0	0	0	0	0	1.6
M415	2014-07-08	2014	HIGH	NT	17:02:00	DS	MAC	CRD	AD	F	SUB	0	0	0	0	0	0	0	0	0	0	0	1
M417	2014-07-08	2014	HIGH	NT	16:43:00	PC	MAC	CRD	AD	F	SUB	0	0	0	0	0	0	0	0	0	0	0	3
M418	2014-07-09	2014	HIGH	NT	12:15:00	MF	MAC	MAW	AD	F	SUB	0	0	0	0	0	0	0	0	0	0	0	3
M42	2013-06-14	2013	LOW	NT	07:56:00	TA	MAC	ING	AD	F	SUB	0	0	0	0	0	0	0	1	0	1	0	3
M420	2014-07-10	2014	HIGH	NT	13:10:00	PC	MAC	ERN	AD	M	DOM	0	0	0	0	0	0	0	0	0	0	0	3
M421	2014-07-10	2014	HIGH	NT	15:08:00	PC	MAC	OFE	AD	F	SUB	0	0	0	0	0	0	0	0	0	0	0	1
M423	2014-06-21	2014	HIGH	NT	16:40:00	DS	MAC	ERN	AD	M	DOM	0	0	0	0	0	0	0	3	0	1	0	3
M424	2014-07-12	2014	HIGH	NT	10:47:00	PC	MAC	ING	AD	F	SUB	0	0	0	0	0	0	0	2	0	1	0	3
M425	2014-07-11	2014	HIGH	NT	18:10:00	MB	MAC	FEN	SUBAD	F	SUB	0	0	0	0	0	0	0	0	0	0	0	3
M427	2014-07-14	2014	HIGH	NT	09:20:00	GG	MAC	EST	AD	F	DOM	0	0	0	0	0	0	0	0	0	0	0	3
M429	2014-07-13	2014	HIGH	NT	10:56:00	PC	MAC	EDU	AD	M	DOM	0	0	0	0	0	0	0	2	0	1	0	3
M43	2013-06-14	2013	LOW	NT	12:50:00	TA	MAC	YOL	AD	F	SUB	0	0	0	0	0	0	0	0	0	0	0	2.3
M430	2014-07-11	2014	HIGH	NT	11:00:00	PC	MAC	EDU	AD	M	DOM	0	0	0	0	0	0	0	0	0	0	0	3
M431	2014-07-12	2014	HIGH	NT	14:42:00	PC/BS	MAC	SRG	AD	M	DOM	0	0	0	0	0	0	0	0	0	0	0	1.2
M432	2014-07-14	2014	HIGH	NT	13:44:00	PC	MAC	EDU	AD	M	DOM	0	0	0	0	0	0	0	0	0	0	0	3
M433	2014-07-15	2014	HIGH	NT	13:57:00	DS	MAC	ERN	AD	M	DOM	0	0	0	0	0	0	0	0	0	0	0	3
M434	2014-07-15	2014	HIGH	NT	13:07:00	DS	MAC	RIC	AD	M	SUB	0	0	0	0	0	0	0	0	0	0	0	3
M435	2014-07-15	2014	HIGH	NT	15:53:00	DS	MAC	MAW	AD	F	SUB	0	0	0	0	0	0	0	0	0	0	0	3
M436	2014-07-15	2014	HIGH	NT	15:14:00	DS	MAC	RIC	AD	M	SUB	0	0	0	0	0	0	0	0	0	0	0	3
M437	2014-07-15	2014	HIGH	NT	13:45:00	DS	MAC	FEN	SUBAD	F	SUB	0	0	0	0	0	0	0	0	0	0	0	3
M438	2014-07-16	2014	HIGH	NT	09:26:00	PC	MAC	MAW	AD	F	SUB	0	0	0	0	0	0	0	0	0	0	0	3
M439	2014-07-17	2014	HIGH	NT	10:40:00	DS	MAC	ERN	AD	M	DOM	0	0	0	0	0	0	0	0	0	0	0	3
M44	2013-06-17	2013	LOW	NT	13:18:00	MU	MAC	EST	AD	F	DOM	0	0	0	0	0	0	0	0	86	1	0	3
M440	2014-07-17	2014	HIGH	NT	10:40:00	DS	MAC	RIC	AD	M	SUB	0	0	0	0	0	0	0	0	0	0	0	3
M441	2014-07-17	2014	HIGH	NT	11:08:00	DS	MAC	ING	AD	F	SUB	0	0	0	0	0	0	0	0	0	0	0	3
M443	2014-07-18	2014	HIGH	NT	10:24:00	MB	MAC	CRD	AD	F	SUB	0	0	0	0	0	0	0	5	0	1	0	3
M443	2014-07-18	2014	HIGH	NT	14:32:00	DS	MAC	ERN	AD	M	DOM	0	0	0	0	0	0	0	0	0	0	0	3
M444	2014-07-18	2014	HIGH	NT	15:51:00	DS	MAC	SOL	AD	F	SUB	0	0	0	0	0	0	0	0	0	0	0	3
M445	2014-07-18	2014	HIGH	NT	12:50:00	DS	MAC	MAW	AD	F	SUB	0	0	0	0	0	0	0	0	0	0	0	3
M446	2014-07-18	2014	HIGH	NT	16:41:00	DS	MAC	RIC	AD	M	SUB	0	0	0	0	0	0	0	0	0	0	0	1.2
M447	2014-07-18	2014	HIGH	NT	14:43:00	DS	MAC	THE	AD	F	DOM	0	0	0	0	0	0	0	0	0	0	0	3
M448	2014-07-19	2014	HIGH	NT	11:34:00	DS	MAC	ERN	AD	M	DOM	0	0	0	0	0	0	0	0	0	0	0	3
M449	2014-07-19	2014	HIGH	NT	08:53:00	ds	MAC	CRD	AD	F	SUB	0	0	0	0	0	0	0	0	0	0	0	3
M45	2013-06-18	2013	LOW	NT	12:12:00	IA	MAC	OFE	AD	F	SUB	0	0	0	0	0	0	0	0	0	0	0	3
M450	2014-07-19	2014	HIGH	NT	10:37:00	DS	MAC	ING	AD	F	SUB	0	0	1	0	0	0	0	0	0	1	0	3
M451	2014-07-19	2014	HIGH	NT	16:12:00	MB	MAC	MAW	AD	F	SUB	0	0	0	0	0	0	0	0	0	0	0	3
M452	2014-07-19	2014	HIGH	NT	15:15:00	MB	MAC	RIC	AD	M	SUB	0	0	0	0	0	0	0	0	0	0	0	3
M453	2014-07-20	2014	HIGH	NT	11:30:00	EB	MAC	RIC	AD	M	SUB	0	0	0	0	0	0	0	0	0	0	0	3
M454	2014-07-20	2014	HIGH	NT	15:00:00	DS	MAC	THE	AD	F	DOM	0	0	0	0	0	0	0	0	0	0	0	3
M455	2014-07-20	2014	HIGH	NT	14:32:00	DS	MAC	EST	AD	F	DOM	0	0	0	0	0	0	17	0	0	1	0	3
M456	2014-07-20	2014	HIGH	NT	13:38:00	DS	MAC	SOL	AD	F	SUB	0	0	0	0	0	0	0	0	0	0	0	3
M457	2014-07-20	2014	HIGH	NT	12:59:00	DS	MAC	ERN	AD	M	DOM	0	0	0	0	0	0	0	0	0	0	0	3
M459	2014-07-21	2014	HIGH	NT	15:30:00	MB	MAC	ERN	AD	M	DOM	0	0	0	0	0	0	0	0	0	0	0	3
M46	2013-06-19	2013	LOW	NT	12:15:00	IA	MAC	EST	AD	F	DOM	0	0	0	0	0	0	0	0	0	0	0	2.5
M460	2014-07-21	2014	HIGH	NT	14:32:00	MB	MAC	RIC	AD	M	SUB	0	0	0	0	0	0	0	0	0	0	0	1
M461	2014-07-21	2014	HIGH	NT	10:30:00	MF	MAC	ING	AD	F	SUB	0	0	0	0	0	0	0	0	0	0	0	2.7
M462	2014-07-22	2014	HIGH	NT	12:16:00	MB	MAC	SOL	AD	F	SUB	0	0	0	0	0	0	0	1	0	1	0	3
M463	2014-07-22	2014	HIGH	NT	12:12:00	MB	MAC	ERN	AD	M	DOM	0	0	0	0	0	0	0	0	0	0	0	3
M464	2014-07-22	2014	HIGH	NT	13:04:00	DS	MAC	CRD	AD	F	SUB	0	0	0	0	0	0	0	0	0	0	0	1.1
M466	2014-07-22	2014	HIGH	NT	17:36:00	DS	MAC	CRD	AD	F	SUB	0	0	0	0	0	0	0	0	0	0	0	3
M468	2014-07-22	2014	HIGH	NT	15:52:00	MF	MAC	EDU	AD	M	DOM	0	0	0	0	0	0	0	0	0	0	0	3
M469	2014-07-23	2014	HIGH	NT	11:38:00	MF	MAC	MAV	AD	M	SUB	0	0	0	0	0	0	0	0	0	0	0	3
M470	2014-07-23	2014	HIGH	NT	14:20:00	PC	MAC	EST	AD	F	DOM	0	0	0	0	0	0	0	0	0	0	0	3
M471	2014-07-23	2014	HIGH	NT	14:31:00	PC	MAC	FEN	SUBAD	F	SUB	0	0	0	0	0	0	0	0	0	0	0	3
M472	2014-07-23	2014	HIGH	T	14:18:00	MF	MAC	MAW	AD	F	SUB	0	0	0	0	0	0	0	0	1	1	0	3
M473	2014-07-23	2014	HIGH	NT	14:50:00	PC	MAC	THE	AD	F	DOM	0	0	0	0	2	0	0	0	0	1	0	3
M475	2014-07-23	2014	HIGH	NT	16:54:00	MB	MAC	SRG	AD	M	DOM	0	0	0	0	0	0	0	0	0	0	0	3
M476	2014-07-23	2014	HIGH	NT	16:20:00	MB	MAC	FEN	SUBAD	F	SUB	0	0	0	0	0	0	0	0	0	0	0	1.2
M477	2014-07-23	2014	HIGH	T	14:33:00	MB	MAC	SOL	AD	F	SUB	0	0	0	0	0	0	0	0	0	0	0	1.4
M479	2014-07-23	2014	HIGH	T	16:22:00	DS	MAC	RIC	AD	M	SUB	0	0	0	0	0	0	0	0	0	0	0	3
M48	2013-06-19	2013	LOW	NT	11:15:00	IA	MAC	OFE	AD	F	SUB	0	0	0	0	0	0	0	1	0	1	0	3
M480	2014-07-23	2014	HIGH	T	16:47:00	DS	MAC	MAW	AD	F	SUB	0	0	0	0	0	0	0	1	0	1	0	3
M481	2014-07-23	2014	HIGH	NT	16:20:00	DS	MAC	EDU	AD	M	DOM	0	0	0	0	0	0	0	0	0	0	0	1.4
M482	2014-07-23	2014	HIGH	T	14:34:00	DS	MAC	CRD	AD	F	SUB	0	0	0	0	0	0	0	0	0	0	0	3
M483	2014-07-24	2014	HIGH	T	11:37:00	DS	MAC	MAW	AD	F	SUB	0	0	0	0	0	0	0	0	0	0	0	2
M484	2014-07-24	2014	HIGH	NT	12:22:00	DS	MAC	SRG	AD	M	DOM	0	0	0	0	0	0	0	0	0	0	0	3
M485	2014-07-24	2014	HIGH	NT	11:25:00	DS	MAC	FEN	SUBAD	F	SUB	0	0	0	0	0	0	0	0	0	0	0	3
M486	2014-07-25	2014	HIGH	T	08:24:00	MB	MAC	RIC	AD	M	SUB	0	0	0	0	0	0	0	0	0	0	0	3
M487	2014-07-25	2014	HIGH	NT	15:35:00	DS	MAC	ING	AD	F	SUB	0	0	0	0	0	0	0	0	0	0	0	1.7
M488	2014-07-26	2014	HIGH	T	09:48:00	GG	MAC	CRD	AD	F	SUB	0	0	0	0	0	0	0	0	0	0	0	3
M489	2014-07-26	2014	HIGH	NT	09:32:00	MF	MAC	SRG	AD	M	DOM	0	0	0	0	0	0	0	0	0	0	0	3
M49	2013-06-19	2013	LOW	NT	13:28:00	MU	MAC	MAW	AD	F	SUB	0	0	0	0	0	0	0	0	0	0	0	2.6
M490	2014-07-26	2014	HIGH	T	14:18:00	MF	MAC	MAW	AD	F	SUB	0	0	0	0	0	0	0	0	0	0	0	3
M491	2014-07-26	2014	HIGH	NT	14:35:00	MB	MAC	ING	AD	F	SUB	0	0	0	0	0	0	0	1	0	1	0	3
M494	2014-07-27	2014	HIGH	T	13:20:00	PC	MAC	CRD	AD	F	SUB	0	0	0	0	0	0	0	1	0	1	0	3
M495	2014-07-27	2014	HIGH	T	11:50:00	PC	MAC	RIC	AD	M	SUB	0	0	0	0	0	0	0	0	0	0	0	3
M497	2014-07-27	2014	HIGH	T	15:55:00	GG	MAC	CRD	AD	F	SUB	0	0	0	0	0	0	0	0	0	0	0	3
M498	2014-07-28	2014	HIGH	T	12:15:00	IA	MAC	RIC	AD	M	SUB	0	0	0	0	0	0	0	0	0	0	0	2
M499	2014-07-29	2014	HIGH	T	16:03:00	MF	MAC	ERN	AD	M	DOM	0	0	0	0	0	0	0	0	0	0	0	2.2
M5	2013-05-11	2013	LOW	NT	14:10:00	MU	MAC	OFE	AD	F	SUB	0	0	0	0	0	0	0	0	0	0	0	3
M502	2014-07-30	2014	HIGH	NT	07:48:00	MF	MAC	MAV	AD	M	SUB	0	0	0	0	0	0	0	7	0	1	0	3
M503	2014-07-30	2014	HIGH	NT	AM	MF	MAC	ING	AD	F	SUB	0	0	0	1	0	0	0	0	0	1	0	3
M504	2014-07-30	2014	HIGH	NT	13:33:00	MB	MAC	MAV	AD	M	SUB	0	0	0	0	0	0	0	0	0	0	0	3
M505	2014-07-30	2014	HIGH	NT	12:52:00	MB	MAC	EST	AD	F	DOM	0	0	0	1	0	0	0	5	0	2	1	3
M506	2014-07-30	2014	HIGH	T	13:46:00	MB	MAC	RIC	AD	M	SUB	0	0	0	0	0	0	0	0	0	0	0	3
M507	2014-07-30	2014	HIGH	NT	10:20:00	OMT	MAC	THE	AD	F	DOM	0	0	0	0	0	0	0	0	0	0	0	3
M508	2014-07-30	2014	HIGH	NT	10:20:00	RP	MAC	SRG	AD	M	DOM	0	0	0	0	0	0	0	0	0	0	0	3
M509	2014-07-31	2014	HIGH	NT	18:00:00	PC	MAC	MAV	AD	M	SUB	0	0	0	0	0	0	0	0	0	0	0	3
M51	2013-06-20	2013	LOW	NT	11:10:00	IA	MAC	YOL	AD	F	SUB	0	0	0	0	0	0	0	0	0	0	0	3
M510	2014-08-01	2014	HIGH	NT	16:02:00	EB	MAC	SRG	AD	M	DOM	0	0	0	0	0	0	0	0	0	0	0	3
M511	2014-08-01	2014	HIGH	T	11:50:00	DS	MAC	CRD	AD	F	SUB	0	0	0	0	0	0	0	3	0	1	0	3
M512	2014-08-01	2014	HIGH	NT	10:36:00	DS	MAC	FEN	SUBAD	F	SUB	0	0	0	0	0	0	0	0	0	0	0	3
M513	2014-08-01	2014	HIGH	NT	10:52:00	DS	MAC	MAV	AD	M	SUB	0	0	0	0	0	0	0	0	0	0	0	3
M515	2014-08-01	2014	HIGH	NT	11:16:00	DS	MAC	EST	AD	F	DOM	0	0	1	0	0	0	0	0	0	1	0	3
M516	2014-08-02	2014	HIGH	NT	12:20:00	GG	MAC	SRG	AD	M	DOM	0	0	0	0	0	0	0	0	0	0	0	3
M517	2014-08-02	2014	HIGH	NT	14:25:00	MB	MAC	EDU	AD	M	DOM	0	0	0	0	0	0	0	0	0	0	0	3
M518	2014-08-02	2014	HIGH	T	14:24:00	MB	MAC	RIC	AD	M	SUB	0	0	0	0	0	0	0	0	0	0	0	3
M519	2014-08-02	2014	HIGH	NT	15:24:00	MB	MAC	MAV	AD	M	SUB	0	0	0	0	0	0	0	0	0	0	0	3
M52	2013-06-20	2013	LOW	NT	10:25:00	IA	MAC	OFE	AD	F	SUB	0	0	0	0	0	0	0	0	0	0	0	2.2
M520	2014-08-02	2014	HIGH	T	14:42:00	MB	MAC	ERN	AD	M	DOM	0	0	0	0	0	0	0	0	0	0	0	3
M521	2014-08-02	2014	HIGH	NT	14:46:00	MB	MAC	THE	AD	F	DOM	0	0	0	0	0	0	0	0	0	0	0	3
M522	2014-08-02	2014	HIGH	NT	16:44:00	MB	MAC	SRG	AD	M	DOM	0	0	0	0	0	0	0	0	0	0	0	3
M523	2014-08-04	2014	HIGH	NT	08:40:00	PC	MAC	SRG	AD	M	DOM	0	0	0	0	0	0	0	0	0	0	0	3
M524	2014-08-04	2014	HIGH	NT	09:00:00	PC	MAC	FEN	SUBAD	F	SUB	0	0	0	0	0	0	0	0	0	0	0	3
M525	2014-08-04	2014	HIGH	NT	08:33:00	PC	MAC	MAV	AD	M	SUB	0	0	0	0	0	0	0	0	0	0	0	3
M526	2014-08-04	2014	HIGH	NT	10:33:00	PC	MAC	THE	AD	F	DOM	0	0	0	0	0	0	0	0	0	0	0	3
M527	2014-08-04	2014	HIGH	NT	10:37:00	PC	MAC	ING	AD	F	SUB	0	0	0	0	0	0	0	0	0	0	0	3
M528	2014-08-04	2014	HIGH	T	09:15:00	PC	MAC	CRD	AD	F	SUB	0	0	0	0	0	0	0	0	0	0	0	2.3
M529	2014-08-04	2014	HIGH	NT	12:30:00	PC	MAC	EST	AD	F	DOM	0	0	0	3	0	0	0	0	0	1	0	3
M53	2013-06-20	2013	LOW	NT	10:50:00	FS	MAC	TIT	AD	M	SUB	0	0	0	0	0	0	0	0	0	0	0	3
M530	2014-08-04	2014	HIGH	NT	13:20:00	PC	MAC	SRG	AD	M	DOM	0	0	0	0	0	0	0	0	0	0	0	3
M532	2014-08-04	2014	HIGH	T	11:39:00	PC	MAC	SOL	AD	F	SUB	0	0	0	0	0	0	0	0	0	0	0	3
M533	2014-08-04	2014	HIGH	T	12:35:00	PC	MAC	MAW	AD	F	SUB	0	0	0	0	0	0	0	0	0	0	0	3
M534	2014-08-05	2014	HIGH	NT	12:18:00	EB	MAC	SRG	AD	M	DOM	0	0	0	0	0	0	0	0	0	0	0	3
M536	2014-08-05	2014	HIGH	T	14:01:00	PC	MAC	SOL	AD	F	SUB	0	0	0	0	0	0	0	0	0	0	0	3
M537	2014-08-05	2014	HIGH	NT	15:12:00	PC	MAC	SRG	AD	M	DOM	0	0	0	0	0	0	0	4	0	1	0	3
M538	2014-08-05	2014	HIGH	NT	15:27:00	PC	MAC	OFE	AD	F	SUB	0	0	0	0	0	0	0	0	0	0	0	3
M539	2014-08-05	2014	HIGH	NT	15:58:00	PC	MAC	EST	AD	F	DOM	0	0	0	0	0	0	0	0	0	0	0	3
M54	2013-06-20	2013	LOW	NT	10:20:00	RP	MAC	EDU	AD	M	DOM	0	0	1	0	0	0	0	0	1	2	1	3
M540	2014-08-06	2014	HIGH	NT	07:20:00	PC	MAC	EST	AD	F	DOM	0	0	0	0	0	0	0	0	0	0	0	3
M542	2014-08-06	2014	HIGH	NT	11:06:00	PC	MAC	ING	AD	F	SUB	0	0	0	0	0	0	0	0	0	0	0	3
M543	2014-08-06	2014	HIGH	NT	11:30:00	PC	MAC	THE	AD	F	DOM	0	0	0	0	0	0	0	0	0	0	0	3
M544	2014-08-06	2014	HIGH	NT	14:23:00	PC	MAC	ING	AD	F	SUB	0	0	0	0	0	0	0	0	0	0	0	3
M545	2014-08-06	2014	HIGH	NT	13:36:00	PC	MAC	OFE	AD	F	SUB	0	0	0	0	0	0	0	0	0	0	0	3
M547	2014-08-06	2014	HIGH	T	14:03:00	PC	MAC	ERN	AD	M	DOM	0	0	0	0	0	0	0	0	0	0	0	3
M548	2014-08-06	2014	HIGH	NT	14:36:00	PC	MAC	FEN	SUBAD	F	SUB	0	0	0	0	0	0	0	0	0	0	0	3
M549	2014-08-06	2014	HIGH	NT	18:03:00	DS	MAC	SRG	AD	M	DOM	0	0	0	0	0	0	0	0	0	0	0	3
M55	2013-06-21	2013	LOW	NT	11:48:00	MF	MAC	EDU	AD	M	DOM	0	0	0	0	0	0	0	0	0	0	0	3
M550	2014-08-06	2014	HIGH	T	15:11:00	DS	MAC	RIC	AD	M	SUB	0	0	1	0	0	0	0	0	0	1	0	3
M551	2014-08-06	2014	HIGH	NT	13:35:00	DS	MAC	THE	AD	F	DOM	0	0	1	0	0	0	0	0	0	1	0	3
M552	2014-08-06	2014	HIGH	T	18:26:00	DS	MAC	CRD	AD	F	SUB	0	0	1	0	0	0	0	0	0	1	0	3
M554	2014-08-07	2014	HIGH	T	09:35:00	PC	MAC	SOL	AD	F	SUB	0	0	0	0	0	0	0	0	0	0	0	2.6
M555	2014-08-07	2014	HIGH	NT	09:20:00	PC	MAC	FEN	SUBAD	F	SUB	0	0	0	0	0	0	0	0	0	0	0	3
M556	2014-08-07	2014	HIGH	NT	12:40:00	PC	MAC	SRG	AD	M	DOM	0	0	0	0	0	0	0	0	0	0	0	3
M558	2014-08-07	2014	HIGH	NT	11:58:00	PC	MAC	OFE	AD	F	SUB	0	0	0	0	0	0	0	0	0	0	0	3
M559	2014-08-07	2014	HIGH	T	08:29:00	PC	MAC	CRD	AD	F	SUB	0	0	1	0	0	0	0	0	0	1	0	3
M56	2013-06-22	2013	LOW	NT	13:05:00	MF	MAC	SRG	AD	M	DOM	0	0	0	0	0	0	0	0	10	1	0	3
M560	2014-08-07	2014	HIGH	NT	09:19:00	MF	MAC	ING	AD	F	SUB	0	0	0	0	0	0	0	0	0	0	0	3
M561	2014-08-07	2014	HIGH	T	15:08:00	OMT	MAC	RIC	AD	M	SUB	0	0	0	0	0	0	0	0	0	0	0	3
M562	2014-08-08	2014	HIGH	NT	10:57:00	GG	MAC	SRG	AD	M	DOM	0	0	0	0	0	0	0	0	0	0	0	3
M563	2014-08-08	2014	HIGH	T	13:19:00	DS	MAC	CRD	AD	F	SUB	0	0	0	0	0	0	0	0	0	0	0	3
M564	2014-08-08	2014	HIGH	T	15:44:00	DS	MAC	ERN	AD	M	DOM	0	0	0	0	0	0	0	0	0	0	0	3
M565	2014-08-08	2014	HIGH	NT	16:33:00	DS	MAC	FEN	SUBAD	F	SUB	0	0	0	43	0	0	0	0	0	1	0	3
M566	2014-08-08	2014	HIGH	T	13:32:00	DS	MAC	CRD	AD	F	SUB	0	0	0	0	0	0	0	0	0	0	0	3
M568	2014-08-08	2014	HIGH	T	10:00:00	MF	MAC	RIC	AD	M	SUB	0	0	0	0	0	0	0	0	0	0	0	3
M569	2014-08-08	2014	HIGH	T	10:22:00	MF	MAC	SOL	AD	F	SUB	0	0	0	0	0	0	0	0	0	0	0	2.2
M57	2013-06-22	2013	LOW	NT	13:09:00	MU	MAC	EDU	AD	M	DOM	0	0	0	0	0	0	0	3	1	2	1	3
M570	2014-08-10	2014	HIGH	NT	16:18:00	EB	MAC	EST	AD	F	DOM	0	0	0	2	0	0	0	0	0	1	0	3
M571	2014-08-11	2014	HIGH	T	11:56:00	MB/GG	MAC	SOL	AD	F	SUB	0	0	0	0	0	0	0	0	0	0	0	3
M572	2014-08-11	2014	HIGH	NT	10:54:00	MB	MAC	EDU	AD	M	DOM	0	0	0	0	0	0	0	0	0	0	0	3
M573	2014-08-11	2014	HIGH	T	10:58:00	MB	MAC	RIC	AD	M	SUB	0	0	0	0	0	0	0	0	0	0	0	3
M574	2014-08-11	2014	HIGH	T	11:44:00	MB	MAC	CRD	AD	F	SUB	0	0	0	0	0	0	0	3	0	1	0	3
M575	2014-08-11	2014	HIGH	NT	10:20:00	MB	MAC	SRG	AD	M	DOM	0	0	1	0	0	0	0	0	0	1	0	3
M576	2014-08-11	2014	HIGH	NT	12:20:00	MB	MAC	ING	AD	F	SUB	0	0	0	0	0	0	0	0	0	0	0	3
M577	2014-08-11	2014	HIGH	NT	12:12:00	MB	MAC	OFE	AD	F	SUB	0	0	0	0	0	0	0	0	0	0	0	3
M578	2014-08-11	2014	HIGH	T	15:48:00	MF	MAC	CRD	AD	F	SUB	0	0	0	0	0	0	0	0	0	0	0	3
M579	2014-08-12	2014	HIGH	NT	11:30:00	MB	MAC	SRG	AD	M	DOM	0	0	0	0	0	0	0	0	0	0	0	3
M580	2014-08-10	2014	HIGH	NT	10:11:00	DS	MAC	SRG	AD	M	DOM	0	0	0	0	0	0	0	6	0	1	0	3
M581	2014-08-13	2014	HIGH	T	10:07:00	DS	MAC	CRD	AD	F	SUB	0	0	0	0	0	0	0	0	0	0	0	3
M582	2014-08-13	2014	HIGH	NT	09:28:00	DS	MAC	THE	AD	F	DOM	0	0	0	0	0	0	0	0	0	0	0	3
M584	2014-08-13	2014	HIGH	T	12:26:00	DS	MAC	ERN	AD	M	DOM	0	0	0	0	0	0	0	0	0	0	0	3
M585	2014-08-13	2014	HIGH	T	11:25:00	DS	MAC	RIC	AD	M	SUB	0	0	0	0	0	0	0	0	0	0	0	3
M586	2014-08-13	2014	HIGH	NT	10:25:00	DS	MAC	OFE	AD	F	SUB	0	0	0	0	0	0	0	3	0	1	0	3
M587	2014-08-13	2014	HIGH	T	16:22:00	PC	MAC	ERN	AD	M	DOM	0	0	0	0	0	0	0	0	0	0	0	3
M588	2014-08-13	2014	HIGH	T	17:46:00	PC	MAC	RIC	AD	M	SUB	0	0	0	0	0	0	0	0	0	0	0	3
M589	2014-08-13	2014	HIGH	NT	17:30:00	PC	MAC	FEN	SUBAD	F	SUB	0	0	0	0	0	0	0	0	0	0	0	3
M590	2014-08-13	2014	HIGH	T	18:08:00	PC	MAC	RIC	AD	M	SUB	0	0	0	0	0	0	0	0	0	0	0	3
M591	2014-08-13	2014	HIGH	NT	18:08:00	PC	MAC	EDU	AD	M	DOM	0	0	0	0	0	0	0	0	0	0	0	3
M592	2014-08-13	2014	HIGH	T	16:30:00	PC	MAC	ERN	AD	M	DOM	0	0	0	0	0	0	0	0	0	0	0	3
M593	2014-08-13	2014	HIGH	NT	15:15:00	PC	MAC	SRG	AD	M	DOM	0	0	0	0	0	0	0	0	0	0	0	3
M594	2014-08-13	2014	HIGH	T	17:20:00	PC	MAC	CRD	AD	F	SUB	0	0	1	1	0	0	0	0	0	2	1	3
M595	2014-08-13	2014	HIGH	T	16:07:00	MF	MAC	ERN	AD	M	DOM	0	0	0	0	0	0	0	0	0	0	0	3
M597	2014-08-14	2014	HIGH	T	14:26:00	DS	MAC	ERN	AD	M	DOM	0	0	0	0	0	0	0	0	0	0	0	3
M598	2014-08-14	2014	HIGH	T	13:06:00	DS	MAC	RIC	AD	M	SUB	0	0	0	0	0	0	0	0	0	0	0	3
M599	2014-08-14	2014	HIGH	NT	16:08:00	DS	MAC	SRG	AD	M	DOM	0	0	0	0	0	0	0	12	0	1	0	3
M60	2013-06-24	2013	LOW	NT	11:10:00	TA	MAC	MGO	AD	M	SUB	0	0	0	0	0	0	0	0	0	0	0	3
M600	2014-08-15	2014	HIGH	NT	10:20:00	MB	MAC	OFE	AD	F	SUB	0	0	0	0	0	0	0	0	0	0	0	3
M601	2014-08-15	2014	HIGH	NT	08:40:00	RP/MB	MAC	EDU	AD	M	DOM	0	0	0	1	0	0	0	0	0	1	0	3
M602	2014-08-13	2014	HIGH	T	15:30:00	EB	MAC	MAW	AD	F	SUB	0	0	0	0	0	0	0	0	0	0	0	3
M603	2014-08-13	2014	HIGH	T	15:44:00	PC	MAC	MAW	AD	F	SUB	0	0	0	0	0	0	0	0	0	0	0	3
M604	2014-08-13	2014	HIGH	T	15:30:00	PC	MAC	RIC	AD	M	SUB	0	0	0	0	0	0	0	0	0	0	0	0.5
M605	2014-08-13	2014	HIGH	NT	16:40:00	PC	MAC	FEN	SUBAD	F	SUB	0	0	0	0	0	0	0	1	0	1	0	2.3
M606	2014-08-15	2014	HIGH	T	16:35:00	PC	MAC	CRD	AD	F	SUB	0	0	0	0	0	0	0	0	0	0	0	3
M607	2014-08-15	2014	HIGH	NT	14:30:00	PC	MAC	OFE	AD	F	SUB	0	0	0	0	0	0	0	0	0	0	0	2.7
M608	2014-08-16	2014	HIGH	NT	15:45:00	PC	MAC	SRG	AD	M	DOM	0	0	0	0	0	0	0	0	0	0	0	3
M609	2014-08-16	2014	HIGH	NT	16:45:00	PC	MAC	EST	AD	F	DOM	0	0	0	0	0	0	0	0	0	0	0	3
M61	2013-06-26	2013	LOW	T	08:52:00	IB	MAC	OFE	AD	F	SUB	0	0	0	0	0	0	0	0	0	0	0	3
M610	2014-08-17	2014	HIGH	T	15:06:00	PC	MAC	SOL	AD	F	SUB	0	0	0	0	0	0	0	0	0	0	0	3
M611	2014-08-17	2014	HIGH	NT	15:29:00	PC	MAC	THE	AD	F	DOM	0	0	0	0	0	0	0	0	0	0	0	3
M612	2014-08-17	2014	HIGH	NT	14:56:00	PC	MAC	EST	AD	F	DOM	0	0	0	0	0	0	0	0	0	0	0	3
M613	2014-08-18	2014	HIGH	T	11:13:00	BS	MAC	RIC	AD	M	SUB	0	0	0	0	0	0	0	0	0	0	0	3
M614	2014-08-18	2014	HIGH	NT	07:54:00	GG	MAC	OFE	AD	F	SUB	0	0	0	0	0	0	0	0	0	0	0	3
M615	2014-08-19	2014	HIGH	NT	10:50:00	MB	MAC	FEN	SUBAD	F	SUB	0	0	0	0	0	0	0	0	0	0	0	3
M617	2014-08-19	2014	HIGH	T	09:16:00	EB	MAC	ERN	AD	M	DOM	0	0	0	0	0	0	0	0	0	0	0	3
M618	2014-08-19	2014	HIGH	NT	09:35:00	MB/EB	MAC	SRG	AD	M	DOM	0	0	0	0	0	0	0	2	0	1	0	3
M619	2014-08-19	2014	HIGH	T	07:40:00	MB	MAC	RIC	AD	M	SUB	0	0	0	0	0	0	0	0	0	0	0	3
M620	2014-08-19	2014	HIGH	T	PM	PC	MAC	MAW	AD	F	SUB	0	0	0	0	0	0	0	0	0	0	0	3
M621	2014-08-19	2014	HIGH	NT	16:37:00	PC	MAC	THE	AD	F	DOM	0	0	0	0	0	0	0	0	0	0	0	3
M623	2014-08-20	2014	HIGH	NT	11:00:00	DS	MAC	EDU	AD	M	DOM	0	0	0	0	0	0	0	0	0	0	0	3
M624	2014-08-20	2014	HIGH	T	08:25:00	DS	MAC	CRD	AD	F	SUB	0	0	0	0	0	0	0	0	0	0	0	3
M625	2014-08-20	2014	HIGH	NT	08:20:00	DS	MAC	OFE	AD	F	SUB	0	0	0	1	0	0	0	0	1	2	1	1.2
M626	2014-08-20	2014	HIGH	T	10:48:00	DS	MAC	SOL	AD	F	SUB	0	0	0	0	0	0	0	0	0	0	0	3
M627	2014-08-20	2014	HIGH	T	11:09:00	DS	MAC	RIC	AD	M	SUB	0	0	0	0	0	0	0	0	0	0	0	2.2
M628	2014-08-20	2014	HIGH	NT	10:33:00	DS	MAC	SRG	AD	M	DOM	0	0	0	0	0	0	0	0	0	0	0	3
M629	2014-08-20	2014	HIGH	NT	14:50:00	MB	MAC	SRG	AD	M	DOM	0	0	0	0	0	0	0	0	0	0	0	2.4
M63	2013-06-26	2013	LOW	T	11:45:00	IB	MAC	SRG	AD	M	DOM	0	0	0	0	0	0	0	2	0	1	0	3
M630	2014-08-20	2014	HIGH	NT	13:35:00	MB	MAC	ING	AD	F	SUB	0	0	0	0	0	0	0	0	0	0	0	3
M631	2014-08-20	2014	HIGH	NT	16:00:00	MB	MAC	EDU	AD	M	DOM	0	0	0	0	0	0	0	0	0	0	0	3
M632	2014-08-21	2014	HIGH	T	14:10:00	PC	MAC	RIC	AD	M	SUB	0	0	0	0	0	0	0	0	0	0	0	3
M633	2014-08-21	2014	HIGH	T	14:44:00	PC	MAC	RIC	AD	M	SUB	0	0	1	0	0	0	0	0	0	1	0	1.9
M634	2014-08-21	2014	HIGH	NT	16:45:00	PC	MAC	OFE	AD	F	SUB	0	0	0	0	0	0	0	0	0	0	0	3
M635	2014-08-21	2014	HIGH	NT	13:34:00	DS	MAC	FEN	SUBAD	F	SUB	0	0	0	0	0	0	0	0	0	0	0	3
M636	2014-08-21	2014	HIGH	NT	13:48:00	DS	MAC	EDU	AD	M	DOM	0	0	0	0	0	0	0	0	0	0	0	3
M638	2014-08-21	2014	HIGH	T	15:24:00	DS	MAC	RIC	AD	M	SUB	0	0	0	0	0	0	0	0	0	0	0	1.4
M639	2014-08-22	2014	HIGH	T	10:14:00	DS	MAC	RIC	AD	M	SUB	0	0	0	0	0	0	0	0	0	0	0	3
M64	2013-06-26	2013	LOW	T	12:13:00	IB	MAC	EDU	AD	M	DOM	0	0	0	0	0	0	0	1	0	1	0	3
M640	2014-08-22	2014	HIGH	NT	16:47:00	PC	MAC	EST	AD	F	DOM	0	0	0	0	0	0	0	0	0	0	0	3
M641	2014-08-22	2014	HIGH	T	15:48:00	PC	MAC	CRD	AD	F	SUB	0	0	0	0	0	0	0	0	0	0	0	0.8
M642	2014-08-22	2014	HIGH	T	15:11:00	PC	MAC	ERN	AD	M	DOM	0	0	0	0	0	0	0	0	0	0	0	3
M643	2014-08-22	2014	HIGH	NT	14:53:00	PC	MAC	ING	AD	F	SUB	0	0	0	4	0	0	0	0	0	1	0	3
M644	2014-08-22	2014	HIGH	NT	PM	PC	MAC	EDU	AD	M	DOM	0	0	0	0	0	0	0	0	0	0	0	3
M645	2014-08-22	2014	HIGH	NT	13:36:00	PC	MAC	ING	AD	F	SUB	0	0	1	0	0	0	0	0	0	1	0	3
M646	2014-08-22	2014	HIGH	T	13:56:00	PC	MAC	MAW	AD	F	SUB	0	0	0	0	0	0	0	0	0	0	0	3
M647	2014-08-22	2014	HIGH	NT	14:33:00	PC	MAC	FEN	SUBAD	F	SUB	0	0	0	3	0	0	0	0	0	1	0	3
M649	2014-08-23	2014	HIGH	NT	AM	PC	MAC	SRG	AD	M	DOM	0	0	0	0	0	0	0	0	0	0	0	3
M65	2013-06-27	2013	LOW	NT	12:48:00	MU	MAC	CRD	SUBAD	F	SUB	0	0	0	0	0	0	0	0	0	0	0	2
M652	2014-08-23	2014	HIGH	NT	15:23:00	DS	MAC	EST	AD	F	DOM	0	0	0	13	0	0	0	0	0	1	0	3
M653	2014-08-23	2014	HIGH	NT	15:00:00	DS	MAC	OFE	AD	F	SUB	0	0	0	0	0	0	0	0	0	0	0	3
M655	2014-08-24	2014	HIGH	NT	13:00:00	MB	MAC	FEN	SUBAD	F	SUB	0	0	1	0	0	0	0	0	0	1	0	3
M656	2014-08-25	2014	HIGH	T	12:00:00	MB/IA	MAC	ERN	AD	M	DOM	0	0	0	3	0	0	0	0	0	1	0	1.6
M657	2014-08-25	2014	HIGH	T	10:30:00	MB	MAC	CRD	AD	F	SUB	0	0	0	0	0	0	0	0	0	0	0	3
M658	2014-08-25	2014	HIGH	T	10:07:00	MB	MAC	RIC	AD	M	SUB	0	0	0	0	0	0	0	0	0	0	0	3
M659	2014-08-26	2014	HIGH	NT	14:05:00	MB/GG	MAC	SRG	AD	M	DOM	0	0	0	0	0	0	0	0	0	0	0	3
M66	2013-06-27	2013	LOW	T	11:58:00	TA	MAC	EDU	AD	M	DOM	0	0	0	0	0	0	0	0	0	0	0	3
M660	2014-08-27	2014	HIGH	NT	12:10:00	MB	MAC	EDU	AD	M	DOM	0	0	0	0	0	0	0	0	0	0	0	2.4
M661	2014-08-27	2014	HIGH	NT	12:26:00	MB	MAC	SRG	AD	M	DOM	0	0	0	0	0	0	0	0	0	0	0	3
M662	2014-08-27	2014	HIGH	NT	11:14:00	MB	MAC	ING	AD	F	SUB	0	0	0	0	0	0	0	0	0	0	0	3
M663	2014-08-26	2014	HIGH	T	07:58:00	DS	MAC	ERN	AD	M	DOM	0	0	0	0	0	0	0	0	0	0	0	3
M67	2013-06-27	2013	LOW	NT	13:28:00	TA	MAC	YOL	AD	F	SUB	0	0	0	0	0	0	0	0	0	0	0	1.2
M68	2013-06-27	2013	LOW	NT	14:30:00	TA	MAC	MAW	AD	F	SUB	0	0	0	0	0	0	0	5	0	1	0	3
M69	2013-06-28	2013	LOW	NT	09:35:00	IB	MAC	ERN	AD	M	DOM	0	0	0	3	0	0	0	0	0	1	0	3
M7	2013-05-13	2013	LOW	NT	10:38:00	IB	MAC	MGO	AD	M	SUB	0	0	0	0	0	0	0	0	0	0	0	3
M70	2013-06-28	2013	LOW	NT	11:40:00	IB	MAC	THE	AD	F	DOM	0	0	0	0	0	0	0	1	0	1	0	2.5
M71	2013-06-28	2013	LOW	T	16:40:00	csf	MAC	SRG	AD	M	DOM	0	0	0	0	0	0	0	0	0	0	0	3
M73	2013-06-30	2013	LOW	NT	14:12:00	TA	MAC	ERN	AD	M	DOM	0	0	0	2	0	0	0	0	0	1	0	1.6
M74	2013-06-30	2013	LOW	NT	14:57:00	TA	MAC	YOL	AD	F	SUB	0	0	1	0	0	0	0	0	4	2	1	1.5
M75	2013-06-30	2013	LOW	T	16:55:00	TA/cande	MAC	EDU	AD	M	DOM	0	0	0	0	0	0	0	0	0	0	0	1.4
M76	2013-06-30	2013	LOW	T	17:01:00	TA	MAC	SRG	AD	M	DOM	0	0	0	0	0	0	0	0	0	0	0	3
M78	2013-07-01	2013	LOW	NT	11:50:00	IA	MAC	ING	AD	F	SUB	0	0	0	0	0	0	0	0	0	0	0	3
M8	2013-05-13	2013	LOW	NT	13:50:00	TA	MAC	ERN	AD	M	DOM	0	0	0	0	0	0	0	0	0	0	0	2.2
M80	2013-07-02	2013	LOW	T	10:10:00	IA	MAC	EDU	AD	M	DOM	0	0	0	0	0	0	0	1	0	1	0	2
M81	2013-07-03	2013	LOW	NT	14:09:00	ta	MAC	SRP	AD	M	SUB	0	0	0	0	0	0	0	0	0	0	0	3
M82	2013-07-05	2013	LOW	NT	07:42:00	mf	MAC	ERN	AD	M	DOM	0	0	0	0	0	0	0	0	0	0	0	2.7
M83	2013-07-05	2013	LOW	NT	10:41:00	IB	MAC	ING	AD	F	SUB	0	0	0	0	0	0	0	0	0	0	0	2.4
M84	2013-07-05	2013	LOW	NT	11:13:00	IB	MAC	MGO	AD	M	SUB	0	0	0	0	0	0	0	0	0	0	0	3
M85	2013-07-05	2013	LOW	NT	12:50:00	MF	MAC	YOL	AD	F	SUB	0	0	0	0	0	0	0	0	0	0	0	3
M86	2013-07-05	2013	LOW	T	13:27:00	TA	MAC	THE	AD	F	DOM	0	0	0	0	0	0	0	0	0	0	0	3
M87	2013-07-05	2013	LOW	NT	14:20:00	TA/MF	MAC	MAW	AD	F	SUB	0	0	0	0	0	0	0	0	0	0	0	2.8
M88	2013-07-05	2013	LOW	NT	14:37:00	TA	MAC	CRD	SUBAD	F	SUB	0	0	0	0	0	0	0	1	0	1	0	3
M89	2013-07-05	2013	LOW	T	14:56:00	TA/MF	MAC	EST	AD	F	DOM	0	0	0	0	0	0	0	0	0	0	0	3
M90	2013-07-05	2013	LOW	NT	17:01:00	MF	MAC	SOL	AD	F	SUB	0	0	0	0	0	0	0	0	0	0	0	1.5
M91	2013-07-06	2013	LOW	T	12:30:00	IB	MAC	TIT	AD	M	SUB	0	0	0	0	0	0	0	0	0	0	0	3
M92	2013-07-06	2013	LOW	NT	14:55:00	CSF	MAC	SRP	AD	M	SUB	0	0	0	0	0	0	0	0	0	0	0	3
M93	2013-07-07	2013	LOW	NT	11:46:00	TA	MAC	MGO	AD	M	SUB	0	0	0	0	0	0	0	0	0	0	0	2.6
M94	2013-07-07	2013	LOW	NT	11:53:00	TA/MF	MAC	SOL	AD	F	SUB	0	0	0	0	0	0	0	1	0	1	0	3
M96	2013-07-07	2013	LOW	T	12:56:00	TA	MAC	EDU	AD	M	DOM	0	0	0	0	0	0	0	0	0	0	0	1.6
M97	2013-07-07	2013	LOW	NT	14:40:00	TA	MAC	ING	AD	F	SUB	0	0	0	0	0	0	0	0	0	0	0	3
M98	2013-07-10	2013	LOW	T	10:55:00	CSF/FS	MAC	OFE	AD	F	SUB	0	0	0	0	0	0	0	0	0	0	0	2.7
M99	2013-07-10	2013	LOW	T	11:02:00	TA	MAC	EDU	AD	M	DOM	0	0	0	0	0	0	0	0	0	0	0	3
T101	2013-08-21	2013	HIGH	NT	13:45:00	IB	SPO	RIN	AD	M	DOM	0	0	0	0	0	0	0	0	0	0	0	3
T105	2013-08-24	2013	HIGH	NT	09:04:00	TA	SPO	BIA	AD	F	DOM	0	0	0	0	0	0	0	0	31	1	0	3
T108	2013-08-27	2013	HIGH	NT	13:35:00	IB	SPO	DAN	AD	F	SUB	0	0	0	0	0	0	0	0	0	0	0	3
T109	2013-08-27	2013	HIGH	NT	16:20:00	IB	SPO	TRU	AD	M	DOM	0	0	0	0	0	0	0	0	0	0	0	3
T111	2014-05-24	2014	LOW	NT	13:38:00	PC	SPO	BIA	AD	F	DOM	0	0	0	0	0	0	0	0	0	0	0	3
T111	2013-08-30	2013	HIGH	T	14:11:00	TA	SPO	JOS	AD	F	SUB	0	0	0	0	0	0	0	0	0	0	0	3
T113	2014-05-28	2014	LOW	NT	14:59:00	PC	SPO	EVA	AD	F	SUB	0	0	0	0	0	0	0	0	0	0	0	1.8
T115	2014-05-29	2014	LOW	NT	14:10:00	RF	SPO	BOR	AD	M	SUB	0	0	0	0	0	0	0	0	0	0	0	3
T116	2014-05-30	2014	LOW	NT	11:35:00	IA	SPO	ROB	SUBAD	M	SUB	0	0	0	0	0	0	0	0	0	0	0	3
T119	2014-05-30	2014	LOW	NT	13:40:00	DS	SPO	DAN	AD	F	SUB	0	0	0	0	0	0	0	0	0	0	0	3
T12	2013-05-30	2013	HIGH	NT	12:25:00	IA	SPO	JOS	AD	F	SUB	0	0	0	0	0	0	0	0	0	0	0	3
T120	2014-06-02	2014	LOW	NT	11:47:00	MF	SPO	JOS	AD	F	SUB	0	0	0	0	0	0	0	0	0	0	0	3
T121	2014-06-02	2014	LOW	NT	18:01:00	DS	SPO	TRU	AD	M	DOM	0	0	0	0	0	0	0	0	0	0	0	3
T122	2014-06-02	2014	LOW	NT	13:05:00	DS	SPO	BIA	AD	F	DOM	0	0	0	0	0	0	0	0	0	0	0	1.3
T123	2014-06-03	2014	LOW	NT	09:30:00	IA	SPO	TET	AD	M	DOM	0	0	0	0	0	0	0	0	0	0	0	1.9
T124	2014-06-04	2014	LOW	NT	13:35:00	DS	SPO	EVA	AD	F	SUB	0	0	0	0	0	0	0	0	0	0	0	3
T125	2014-06-07	2014	LOW	NT	13:33:00	PC	SPO	BIA	AD	F	DOM	0	0	0	0	0	0	0	0	0	0	0	3
T126	2014-06-08	2014	LOW	NT	13:59:00	PC	SPO	BIA	AD	F	DOM	0	0	0	0	0	0	0	0	0	0	0	3
T127	2014-06-08	2014	LOW	NT	15:15:00	PC	SPO	EVA	AD	F	SUB	0	0	0	0	0	0	0	0	0	0	0	2
T128	2014-06-09	2014	LOW	NT	14:30:00	MF	SPO	JOS	AD	F	SUB	0	0	0	0	0	0	0	0	0	0	0	1.1
T129	2014-06-12	2014	LOW	NT	10:00:00	DS	SPO	BIA	AD	F	DOM	0	0	0	0	0	0	0	0	0	0	0	3
T13	2013-05-30	2013	HIGH	NT	16:15:00	IB	SPO	TRU	AD	M	DOM	0	0	0	0	0	0	0	0	0	0	0	3
T130	2014-06-12	2014	LOW	NT	10:58:00	DS	SPO	EVA	AD	F	SUB	0	0	0	0	0	0	0	0	0	0	0	3
T131	2014-06-12	2014	LOW	NT	10:58:00	DS	SPO	TRU	AD	M	DOM	0	0	0	0	0	0	0	0	0	0	0	3
T132	2014-06-12	2014	LOW	NT	11:27:00	DS	SPO	BOR	AD	M	SUB	0	0	0	0	0	0	0	0	0	0	0	3
T133	2014-06-12	2014	LOW	NT	09:43:00	DS	SPO	JOS	AD	F	SUB	0	0	0	0	0	0	0	0	0	0	0	3
T134	2014-06-14	2014	LOW	NT	13:30:00	PC	SPO	JOS	AD	F	SUB	0	0	0	0	0	0	0	0	0	0	0	3
T135	2014-06-14	2014	LOW	NT	13:27:00	PC	SPO	HOR	AD	M	SUB	0	0	0	0	0	0	0	0	0	0	0	3
T136	2014-06-14	2014	LOW	NT	13:16:00	PC	SPO	BIA	AD	F	DOM	0	0	0	0	0	0	0	0	0	0	0	3
T137	2014-06-15	2014	LOW	NT	11:39:00	DS	SPO	BOR	AD	M	SUB	0	0	0	0	0	0	0	0	0	0	0	1.3
T138	2014-06-15	2014	LOW	NT	09:36:00	DS	SPO	ROB	SUBAD	M	SUB	0	0	0	0	0	0	0	0	0	0	0	3
T139	2014-06-15	2014	LOW	NT	09:09:00	DS	SPO	TRU	AD	M	DOM	0	0	0	0	0	0	0	0	0	0	0	3
T14	2013-06-02	2013	HIGH	NT	12:40:00	TA/MF	SPO	EVA	AD	F	SUB	0	0	0	0	0	0	0	0	0	0	0	3
T140	2014-06-17	2014	LOW	NT	09:11:00	MF	SPO	RIN	AD	M	DOM	0	0	0	0	0	0	0	0	0	0	0	3
T141	2014-06-17	2014	LOW	NT	09:20:00	MF	SPO	HOR	AD	M	SUB	0	0	0	9	0	0	0	0	0	1	0	2.3
T144	2014-06-19	2014	LOW	NT	12:54:00	DS	SPO	BIA	AD	F	DOM	0	0	0	0	0	0	0	0	0	0	0	3
T145	2014-06-19	2014	LOW	NT	14:00:00	DS	SPO	RIN	AD	M	DOM	0	0	0	0	0	0	0	0	0	0	0	3
T146	2014-06-21	2014	LOW	NT	10:40:00	MF	SPO	EVA	AD	F	SUB	0	0	0	0	0	0	0	0	48	1	0	3
T147	2014-06-21	2014	LOW	NT	09:49:00	PC	SPO	BIA	AD	F	DOM	0	0	0	0	0	0	0	0	0	0	0	3
T148	2014-06-21	2014	LOW	NT	11:25:00	PC	SPO	RIN	AD	M	DOM	0	0	0	0	0	0	0	0	0	0	0	3
T149	2014-06-21	2014	LOW	NT	12:03:00	PC	SPO	TET	AD	M	DOM	0	0	0	0	0	0	0	10	0	1	0	3
T15	2013-06-02	2013	HIGH	NT	13:50:00	MF	SPO	JOS	AD	F	SUB	0	0	0	0	0	0	0	0	0	0	0	3
T151	2014-06-21	2014	LOW	NT	13:25:00	PC	SPO	BIA	AD	F	DOM	0	0	0	0	0	0	0	0	0	0	0	3
T152	2014-06-21	2014	LOW	NT	14:22:00	PC	SPO	ROB	SUBAD	M	SUB	0	0	0	0	0	0	0	0	0	0	0	2
T153	2014-06-22	2014	LOW	NT	13:19:00	PC	SPO	ROB	SUBAD	M	SUB	0	0	0	0	0	0	0	0	0	0	0	3
T155	2014-06-22	2014	LOW	NT	11:56:00	PC	SPO	JOS	AD	F	SUB	0	0	0	0	0	0	0	0	0	0	0	3
T156	2014-06-22	2014	LOW	NT	10:40:00	PC	SPO	TET	AD	M	DOM	0	0	0	0	0	0	0	0	0	0	0	1
T16	2013-06-02	2013	HIGH	NT	16:24:00	MF	SPO	RIN	AD	M	DOM	0	0	0	0	0	0	0	0	0	0	0	2.4
T160	2014-06-25	2014	LOW	NT	11:00:00	PC	SPO	JOS	AD	F	SUB	0	0	0	0	0	0	0	0	2	1	0	1.8
T17	2013-06-04	2013	HIGH	NT	N/A	MU	SPO	BIA	AD	F	DOM	0	0	0	0	0	0	0	0	0	0	0	3
T174	2014-07-05	2014	LOW	NT	16:05:00	PC	SPO	BOR	AD	M	SUB	0	0	0	0	1	0	0	1	0	2	1	3
T18	2013-06-04	2013	HIGH	NT	N/A	MU	SPO	EVA	AD	F	SUB	0	0	0	0	0	0	2	0	0	1	0	3
T180	2014-07-11	2014	LOW	NT	09:10:00	MF	SPO	FRA	SUBAD	F	SUB	0	0	0	0	0	0	0	0	0	0	0	3
T181	2014-07-11	2014	LOW	NT	10:09:00	PC	SPO	BIA	AD	F	DOM	0	0	0	0	0	0	0	0	0	0	0	3
T182	2014-07-11	2014	LOW	NT	11:05:00	PC	SPO	HOR	AD	M	SUB	0	0	0	3	0	0	0	0	0	1	0	3
T183	2014-07-12	2014	LOW	NT	12:18:00	MF	SPO	BIA	AD	F	DOM	0	0	0	0	0	0	0	0	0	0	0	3
T184	2014-07-12	2014	LOW	NT	13:27:00	PC	SPO	BIA	AD	F	DOM	0	0	0	0	0	0	0	0	0	0	0	3
T185	2014-07-13	2014	LOW	NT	10:56:00	PC	SPO	BOR	AD	M	SUB	0	0	0	0	0	0	0	0	0	0	0	2.3
T188	2014-07-13	2014	LOW	NT	12:47:00	PC	SPO	EVA	AD	F	SUB	0	0	0	0	0	0	0	0	0	0	0	3
T189	2014-07-13	2014	LOW	NT	12:54:00	MB	SPO	ROB	SUBAD	M	SUB	0	0	0	0	0	0	0	0	0	0	0	3
T19	2013-06-04	2013	HIGH	NT	16:55:00	IB	SPO	RIN	AD	M	DOM	0	0	0	0	0	0	0	0	0	0	0	3
T190	2014-07-13	2014	LOW	NT	13:20:00	MB	SPO	BIA	AD	F	DOM	0	0	0	0	0	0	0	0	0	0	0	3
T191	2014-07-14	2014	LOW	NT	14:30:00	PC	SPO	BIA	AD	F	DOM	0	0	0	0	0	0	0	0	0	0	0	3
T192	2014-07-14	2014	LOW	NT	13:44:00	PC	SPO	HOR	AD	M	SUB	0	0	0	0	0	0	0	0	0	0	0	3
T193	2014-07-16	2014	LOW	NT	13:30:00	MB	SPO	EVA	AD	F	SUB	0	0	0	0	0	0	0	0	0	0	0	3
T194	2014-07-16	2014	LOW	NT	16:40:00	MB	SPO	ROB	SUBAD	M	SUB	0	0	0	0	0	0	0	0	0	0	0	3
T196	2014-07-18	2014	LOW	NT	09:20:00	IA	SPO	ROB	SUBAD	M	SUB	0	0	0	0	0	0	0	0	0	0	0	3
T197	2014-07-18	2014	LOW	NT	10:10:00	BS	SPO	RIN	AD	M	DOM	0	0	0	0	0	0	0	0	0	0	0	3
T198	2014-07-18	2014	LOW	NT	10:35:00	BS	SPO	TRU	AD	M	DOM	0	0	0	0	0	0	0	0	0	0	0	3
T199	2014-07-18	2014	LOW	NT	10:17:00	PC	SPO	JOS	AD	F	SUB	0	0	0	0	0	0	0	0	0	0	0	3
T20	2013-06-05	2013	HIGH	NT	15:19:00	TA	SPO	TRU	AD	M	DOM	0	0	0	0	0	0	0	1	0	1	0	2.2
T201	2014-07-18	2014	LOW	NT	10:24:00	PC	SPO	RIN	AD	M	DOM	0	0	0	0	0	0	0	0	0	0	0	3
T202	2014-07-18	2014	LOW	NT	16:35:00	BS	SPO	BIA	AD	F	DOM	0	0	0	0	0	0	0	0	0	0	0	3
T203	2014-07-18	2014	LOW	NT	16:14:00	MF	SPO	BIA	AD	F	DOM	0	0	0	0	0	0	0	0	0	0	0	3
T204	2014-07-19	2014	LOW	NT	10:15:00	MF	SPO	ROB	SUBAD	M	SUB	0	0	0	0	0	0	0	0	0	0	0	3
T205	2014-07-19	2014	LOW	NT	12:02:00	MF	SPO	BIA	AD	F	DOM	0	0	0	8	0	0	0	0	0	1	0	1.9
T207	2014-07-19	2014	LOW	NT	14:30:00	PC	SPO	ROB	SUBAD	M	SUB	0	0	0	0	0	0	0	0	0	0	0	3
T209	2014-07-19	2014	LOW	NT	14:30:00	PC	SPO	BOR	AD	M	SUB	0	0	1	0	0	0	0	1	0	2	1	3
T21	2013-06-09	2013	HIGH	NT	08:40:00	TA	SPO	RIN	AD	M	DOM	0	0	0	0	0	0	0	0	0	0	0	3
T210	2014-07-19	2014	LOW	NT	14:41:00	PC	SPO	DAN	AD	F	SUB	0	0	0	0	0	0	0	0	0	0	0	1
T211	2014-07-19	2014	LOW	NT	17:34:00	PC	SPO	RIN	AD	M	DOM	0	0	0	0	0	0	0	0	0	0	0	2
T212	2014-07-20	2014	LOW	NT	17:53:00	PC	SPO	EVA	AD	F	SUB	0	0	0	0	0	0	0	0	0	0	0	3
T213	2014-07-21	2014	LOW	NT	13:52:00	PC	SPO	DAN	AD	F	SUB	0	0	0	0	0	0	0	0	0	0	0	3
T214	2014-07-22	2014	LOW	NT	11:19:00	PC	SPO	BIA	AD	F	DOM	0	0	0	0	0	0	0	0	0	0	0	3
T215	2014-07-24	2014	LOW	T	13:01:00	MF	SPO	DAN	AD	F	SUB	0	0	0	0	0	0	0	0	0	0	0	3
T217	2014-07-24	2014	LOW	NT	16:09:00	MF	SPO	BOR	AD	M	SUB	0	0	0	6	0	0	0	1	0	2	1	1.5
T218	2014-07-24	2014	LOW	T	14:30:00	PC	SPO	DAN	AD	F	SUB	0	0	0	0	0	0	0	0	0	0	0	3
T219	2014-07-24	2014	LOW	T	13:10:00	PC	SPO	BIA	AD	F	DOM	0	0	0	0	0	0	0	0	0	0	0	3
T22	2013-06-10	2013	HIGH	NT	12:25:00	IA/RP	SPO	DAN	AD	F	SUB	0	0	0	0	0	0	0	0	0	0	0	3
T221	2014-07-25	2014	LOW	T	15:54:00	MF	SPO	BIA	AD	F	DOM	0	0	0	0	0	0	0	0	0	0	0	3
T222	2014-07-25	2014	LOW	T	11:25:00	PC	SPO	TRU	AD	M	DOM	0	0	0	3	0	0	0	0	0	1	0	3
T223	2014-07-25	2014	LOW	NT	11:30:00	PC	SPO	EVA	AD	F	SUB	0	0	0	0	0	0	0	0	0	0	0	2.1
T224	2014-07-25	2014	LOW	NT	10:36:00	PC	SPO	EVA	AD	F	SUB	0	0	1	0	0	0	0	1	0	2	1	3
T226	2014-07-25	2014	LOW	NT	10:25:00	PC	SPO	ROB	SUBAD	M	SUB	0	0	0	0	0	0	0	0	0	0	0	3
T227	2014-07-25	2014	LOW	NT	11:30:00	PC	SPO	ROB	SUBAD	M	SUB	0	0	0	0	0	0	0	0	0	0	0	3
T228	2014-07-25	2014	LOW	NT	10:55:00	PC	SPO	PAC	AD	M	SUB	0	0	0	0	0	0	0	0	0	0	0	3
T229	2014-07-25	2014	LOW	NT	10:38:00	PC	SPO	BOR	AD	M	SUB	0	0	0	50	0	0	0	0	0	1	0	3
T23	2013-06-11	2013	HIGH	NT	09:55:00	TA/IA	SPO	TET	AD	M	DOM	0	0	0	0	0	0	0	0	0	0	0	3
T230	2014-07-27	2014	LOW	NT	11:00:00	PC	SPO	EVA	AD	F	SUB	0	0	0	0	0	0	0	0	0	0	0	3
T232	2014-07-27	2014	LOW	NT	10:34:00	DS	SPO	ROB	SUBAD	M	SUB	0	0	1	0	0	0	0	0	0	1	0	3
T233	2014-07-29	2014	LOW	NT	08:54:00	MB	SPO	TET	AD	M	DOM	0	0	0	6	0	0	0	0	0	1	0	3
T234	2014-07-29	2014	LOW	NT	08:45:00	MB	SPO	ROB	SUBAD	M	SUB	0	0	0	0	0	0	0	0	0	0	0	3
T235	2014-07-29	2014	LOW	T	12:03:00	MB	SPO	BIA	AD	F	DOM	0	0	0	0	0	0	0	0	0	0	0	3
T236	2014-07-29	2014	LOW	NT	09:00:00	MB	SPO	BOR	AD	M	SUB	0	0	0	160	0	0	0	0	0	1	0	3
T237	2014-07-30	2014	LOW	NT	15:03:00	PC	SPO	EVA	AD	F	SUB	0	0	0	0	0	0	0	0	0	0	0	2.9
T238	2014-07-30	2014	LOW	NT	15:30:00	PC	SPO	EVA	AD	F	SUB	0	0	0	0	0	0	0	0	0	0	0	3
T239	2014-07-30	2014	LOW	T	13:55:00	PC	SPO	DAN	AD	F	SUB	0	0	0	0	0	0	0	0	0	0	0	3
T24	2013-06-11	2013	HIGH	NT	16:18:00	IB/Francisco	SPO	RIN	AD	M	DOM	0	0	0	23	0	0	0	0	0	1	0	3
T241	2014-07-30	2014	LOW	T	15:00:00	PC	SPO	BIA	AD	F	DOM	0	0	0	0	0	0	0	0	0	0	0	3
T242	2014-07-30	2014	LOW	T	15:55:00	PC	SPO	BIA	AD	F	DOM	0	0	0	2	0	0	0	0	0	1	0	3
T243	2014-07-30	2014	LOW	NT	16:15:00	PC	SPO	EVA	AD	F	SUB	0	0	0	0	0	0	0	0	0	0	0	3
T244	2014-07-30	2014	LOW	T	16:52:00	PC	SPO	TRU	AD	M	DOM	0	0	0	0	0	0	0	0	0	0	0	3
T246	2014-07-31	2014	LOW	NT	07:24:00	PC	SPO	ROB	SUBAD	M	SUB	0	0	0	0	0	0	0	0	0	0	0	3
T247	2014-07-31	2014	LOW	T	11:14:00	PC	SPO	RIN	AD	M	DOM	0	0	0	0	0	0	0	0	0	0	0	1.5
T248	2014-08-01	2014	LOW	T	07:39:00	PC	SPO	BIA	AD	F	DOM	0	0	0	0	0	0	0	0	0	0	0	3
T249	2014-08-01	2014	LOW	NT	09:25:00	PC	SPO	JOS	AD	F	SUB	0	0	0	0	0	0	0	0	0	0	0	3
T25	2013-06-11	2013	HIGH	NT	16:35:00	IB/Francisco	SPO	JOS	AD	F	SUB	0	0	0	0	0	0	0	0	0	0	0	3
T250	2014-08-01	2014	LOW	T	11:28:00	PC	SPO	DAN	AD	F	SUB	0	0	0	0	0	0	0	0	0	0	0	1.5
T252	2014-07-31	2014	LOW	T	15:41:00	DS	SPO	TRU	AD	M	DOM	0	0	0	0	0	0	0	0	0	0	0	3
T253	2014-08-02	2014	LOW	NT	09:30:00	PC	SPO	JOS	AD	F	SUB	0	0	0	262	0	0	0	0	0	1	0	3
T255	2014-08-02	2014	LOW	T	09:55:00	PC	SPO	RIN	AD	M	DOM	0	0	0	0	0	0	0	0	0	0	0	3
T256	2014-08-02	2014	LOW	T	10:30:00	PC	SPO	RIN	AD	M	DOM	0	0	0	0	0	0	0	0	0	0	0	3
T257	2014-08-02	2014	LOW	NT	11:38:00	PC	SPO	JOS	AD	F	SUB	0	0	0	0	0	0	0	0	0	0	0	3
T258	2014-08-02	2014	LOW	NT	09:55:00	PC	SPO	ROB	SUBAD	M	SUB	0	0	0	0	0	0	0	0	0	0	0	3
T259	2014-08-02	2014	LOW	T	11:00:00	PC	SPO	BIA	AD	F	DOM	0	0	0	0	0	0	0	0	0	0	0	3
T26	2013-06-12	2013	HIGH	NT	N/A	RP/IB	SPO	EVA	AD	F	SUB	0	0	0	0	0	0	0	0	0	0	0	0.3
T260	2014-08-03	2014	LOW	NT	12:00:00	PC	SPO	EVA	AD	F	SUB	0	0	0	0	0	0	0	0	0	0	0	3
T261	2014-08-03	2014	LOW	T	12:50:00	PC	SPO	RIN	AD	M	DOM	0	0	0	0	0	0	0	1	0	1	0	3
T263	2014-08-03	2014	LOW	NT	11:24:00	PC	SPO	JOS	AD	F	SUB	0	0	0	12	0	0	0	0	0	1	0	3
T264	2014-08-03	2014	LOW	T	12:30:00	PC	SPO	BIA	AD	F	DOM	0	0	0	0	0	0	0	0	0	0	0	3
T265	2014-08-03	2014	LOW	NT	11:45:00	PC	SPO	JOS	AD	F	SUB	0	0	0	0	0	0	0	0	0	0	0	3
T266	2014-08-03	2014	LOW	T	12:01:00	DS	SPO	BIA	AD	F	DOM	0	0	0	0	0	0	0	0	0	0	0	2.2
T267	2014-08-03	2014	LOW	NT	11:20:00	DS	SPO	HOR	AD	M	SUB	0	0	0	52	0	0	0	0	0	1	0	3
T268	2014-08-03	2014	LOW	T	11:26:00	DS	SPO	RIN	AD	M	DOM	0	0	0	0	0	0	0	0	0	0	0	3
T269	2014-08-03	2014	LOW	T	11:31:00	DS	SPO	TRU	AD	M	DOM	0	0	0	0	0	0	0	0	0	0	0	3
T27	2013-06-12	2013	HIGH	NT	12:15:00	IB	SPO	BIA	AD	F	DOM	0	0	0	0	0	0	0	0	0	0	0	3
T270	2014-08-03	2014	LOW	T	13:36:00	MB	SPO	BIA	AD	F	DOM	0	0	0	0	0	0	0	0	0	0	0	3
T271	2014-08-02	2014	LOW	NT	10:12:00	MF	SPO	HOR	AD	M	SUB	0	0	0	2	0	0	0	0	0	1	0	2.3
T272	2014-08-06	2014	LOW	T	12:11:00	MB	SPO	BIA	AD	F	DOM	0	0	0	0	0	0	0	0	0	0	0	3
T273	2014-08-06	2014	LOW	NT	11:00:00	MB	SPO	EVA	AD	F	SUB	0	0	0	0	0	0	0	0	2	1	0	3
T274	2014-08-07	2014	LOW	T	11:17:00	DS	SPO	TRU	AD	M	DOM	0	0	1	0	0	0	0	0	0	1	0	3
T275	2014-08-09	2014	LOW	T	10:15:00	MB	SPO	TRU	AD	M	DOM	0	0	0	1	0	0	0	0	1	2	1	3
T276	2014-08-09	2014	LOW	NT	11:10:00	MB	SPO	ROB	SUBAD	M	SUB	0	0	0	0	0	0	0	0	0	0	0	3
T277	2014-08-09	2014	LOW	T	12:15:00	MB	SPO	RIN	AD	M	DOM	0	0	0	0	0	0	0	0	0	0	0	3
T278	2014-08-09	2014	LOW	T	13:06:00	PC	SPO	RIN	AD	M	DOM	0	0	0	0	0	0	0	0	0	0	0	3
T279	2014-08-10	2014	LOW	T	09:07:00	PC	SPO	RIN	AD	M	DOM	0	0	0	0	0	0	0	2	0	1	0	3
T28	2013-06-13	2013	HIGH	NT	09:34:00	TA	SPO	TET	AD	M	DOM	0	0	0	0	0	0	0	0	0	0	0	3
T280	2014-08-11	2014	LOW	NT	14:50:00	PC	SPO	EVA	AD	F	SUB	0	0	0	0	0	0	0	0	0	0	0	3
T281	2014-08-12	2014	LOW	T	09:17:00	PC	SPO	TRU	AD	M	DOM	0	0	0	0	0	0	0	0	0	0	0	3
T282	2014-08-12	2014	LOW	NT	10:02:00	PC	SPO	JOS	AD	F	SUB	0	0	0	0	0	0	0	0	0	0	0	3
T284	2014-08-12	2014	LOW	T	17:09:00	DS	SPO	TRU	AD	M	DOM	0	0	0	0	0	0	0	0	0	0	0	3
T286	2014-08-13	2014	LOW	T	10:30:00	PC	SPO	BIA	AD	F	DOM	0	0	0	3	0	0	0	0	0	1	0	3
T287	2014-08-13	2014	LOW	T	09:15:00	PC	SPO	BIA	AD	F	DOM	0	0	0	0	0	0	0	0	0	0	0	3
T288	2014-08-13	2014	LOW	NT	10:35:00	PC	SPO	ROB	SUBAD	M	SUB	0	0	0	0	0	0	0	0	0	0	0	3
T289	2014-08-13	2014	LOW	T	09:15:00	PC	SPO	DAN	AD	F	SUB	0	0	0	121	0	0	0	0	0	1	0	3
T29	2013-06-13	2013	HIGH	NT	11:05:00	TA	SPO	JOS	AD	F	SUB	0	0	0	0	0	0	0	0	0	0	0	3
T290	2014-08-13	2014	LOW	T	11:00:00	PC	SPO	RIN	AD	M	DOM	0	0	0	2	0	0	0	0	0	1	0	3
T291	2014-08-13	2014	LOW	NT	10:07:00	BS	SPO	ROB	SUBAD	M	SUB	0	1	0	0	0	0	0	0	0	1	0	3
T292	2014-08-13	2014	LOW	NT	13:00:00	PC	SPO	EVA	AD	F	SUB	0	0	0	0	0	0	0	0	0	0	0	3
T295	2014-08-15	2014	LOW	T	12:15:00	PC	SPO	DAN	AD	F	SUB	0	0	0	0	0	0	0	0	0	0	0	3
T297	2014-08-15	2014	LOW	NT	10:00:00	PC	SPO	ROB	SUBAD	M	SUB	0	0	0	0	0	0	0	3	0	1	0	3
T298	2014-08-13	2014	LOW	NT	09:20:00	PC	SPO	BOR	AD	M	SUB	0	0	0	2	0	0	0	0	0	1	0	3
T299	2014-08-15	2014	LOW	T	16:26:00	DS	SPO	BIA	AD	F	DOM	0	0	0	0	0	0	0	0	0	0	0	3
T30	2013-06-14	2013	HIGH	NT	10:05:00	IA	SPO	RIN	AD	M	DOM	0	0	0	0	0	0	0	0	0	0	0	1
T301	2014-08-16	2014	LOW	NT	10:35:00	PC	SPO	PAC	AD	M	SUB	0	0	0	0	0	0	0	0	0	0	0	3
T303	2014-08-16	2014	LOW	T	15:50:00	MB	SPO	BIA	AD	F	DOM	0	0	0	0	0	0	0	0	0	0	0	2.4
T304	2014-08-17	2014	LOW	NT	11:14:00	PC	SPO	EVA	AD	F	SUB	0	0	0	0	0	0	0	0	0	0	0	1.1
T305	2014-08-17	2014	LOW	T	11:20:00	PC	SPO	RIN	AD	M	DOM	3	0	0	21	0	0	0	0	0	2	1	3
T306	2014-08-17	2014	LOW	NT	11:43:00	PC	SPO	HOR	AD	M	SUB	0	0	0	25	0	0	0	0	0	1	0	3
T307	2014-08-17	2014	LOW	T	11:32:00	PC	SPO	BIA	AD	F	DOM	0	0	0	0	0	0	0	0	0	0	0	3
T308	2014-08-17	2014	LOW	T	15:43:00	MB	SPO	BIA	AD	F	DOM	0	0	0	0	0	0	0	0	0	0	0	3
T309	2014-08-17	2014	LOW	NT	13:03:00	MB	SPO	ROB	SUBAD	M	SUB	0	0	0	2	0	0	0	0	0	1	0	3
T31	2013-06-18	2013	HIGH	NT	12:42:00	TA	SPO	TET	AD	M	DOM	0	0	0	2	0	0	0	0	0	1	0	3
T310	2014-08-18	2014	LOW	T	09:30:00	PC	SPO	BIA	AD	F	DOM	0	0	0	0	0	0	0	0	0	0	0	3
T311	2014-08-18	2014	LOW	NT	16:50:00	MB	SPO	HOR	AD	M	SUB	0	0	0	0	0	0	0	0	0	0	0	3
T312	2014-08-23	2014	LOW	T	11:25:00	PC	SPO	RIN	AD	M	DOM	0	0	0	0	0	0	0	0	0	0	0	3
T32	2013-06-26	2013	HIGH	NT	11:32:00	IA	SPO	BIA	AD	F	DOM	0	0	0	2	0	0	0	0	0	1	0	3
T33	2013-06-27	2013	HIGH	NT	10:30:00	IB	SPO	EVA	AD	F	SUB	0	0	0	0	0	0	0	0	0	0	0	1.7
T34	2013-06-28	2013	HIGH	NT	10:38:00	MU/FS	SPO	JOS	AD	F	SUB	0	0	225	0	0	2	0	0	0	2	1	3
T35	2013-06-28	2013	HIGH	NT	14:30:00	TA	SPO	EVA	AD	F	SUB	0	0	0	0	0	0	0	0	0	0	0	3
T36	2013-06-28	2013	HIGH	NT	18:10:00	TA	SPO	TRU	AD	M	DOM	0	0	0	0	0	0	0	0	0	0	0	1.6
T37	2013-06-29	2013	HIGH	NT	11:27:00	IB	SPO	EVA	AD	F	SUB	0	0	0	0	0	0	0	0	0	0	0	3
T38	2013-06-29	2013	HIGH	NT	13:42:00	TA	SPO	EVA	AD	F	SUB	0	0	0	0	0	0	0	0	0	0	0	3
T39	2013-06-30	2013	HIGH	NT	10:45:00	IB	SPO	TET	AD	M	DOM	0	0	0	0	0	0	0	0	0	0	0	3
T40	2013-06-01	2013	HIGH	NT	09:58:00	FS/MU	SPO	EVA	AD	F	SUB	0	0	0	0	0	0	0	0	0	0	0	0.6
T41	2013-07-01	2013	HIGH	NT	14:15:00	ta	SPO	JOS	AD	F	SUB	0	0	0	0	0	0	0	0	0	0	0	3
T42	2013-07-01	2013	HIGH	NT	16:28:00	ta	SPO	TET	AD	M	DOM	0	0	0	0	0	0	0	1	0	1	0	3
T43	2013-07-02	2013	HIGH	NT	14:16:00	ta	SPO	TET	AD	M	DOM	0	0	0	0	0	0	0	0	0	0	0	2.7
T44	2013-07-02	2013	HIGH	NT	14:51:00	ta	SPO	BIA	AD	F	DOM	0	0	0	9	0	0	0	0	0	1	0	2.4
T45	2013-07-03	2013	HIGH	NT	15:08:00	EB/MU	SPO	EVA	AD	F	SUB	0	0	0	0	0	0	0	0	0	0	0	3
T46	2013-07-06	2013	HIGH	NT	15:50:00	MF	SPO	BIA	AD	F	DOM	0	0	0	2	0	0	0	0	0	1	0	3
T48	2013-07-07	2013	HIGH	T	11:41:00	IB	SPO	JOS	AD	F	SUB	0	0	0	0	0	0	0	0	0	0	0	3
T5	2013-05-26	2013	HIGH	NT	11:32:00	IB	SPO	DAN	AD	F	SUB	0	0	0	0	0	0	0	0	0	0	0	3
T51	2013-07-08	2013	HIGH	NT	16:39:00	TA	SPO	RIN	AD	M	DOM	0	0	0	0	0	0	0	1	0	1	0	3
T52	2013-07-08	2013	HIGH	NT	15:27:00	TA	SPO	DAN	AD	F	SUB	0	0	1	0	0	0	0	0	0	1	0	2
T53	2013-07-13	2013	HIGH	T	10:32:00	TA	SPO	EVA	AD	F	SUB	0	0	0	1	0	0	0	0	0	1	0	1.9
T54	2013-07-13	2013	HIGH	T	10:45:00	AT/TA	SPO	TET	AD	M	DOM	0	0	0	0	0	0	0	0	0	0	0	3
T55	2013-07-13	2013	HIGH	T	11:44:00	TA	SPO	JOS	AD	F	SUB	0	0	0	0	0	0	0	0	0	0	0	3
T57	2013-07-15	2013	HIGH	T	09:19:00	MF/TA	SPO	EVA	AD	F	SUB	0	0	0	0	0	0	0	0	0	0	0	1.9
T58	2013-07-15	2013	HIGH	NT	10:15:00	MF/TA	SPO	RIN	AD	M	DOM	0	0	0	0	0	0	0	0	0	0	0	1.5
T60	2013-07-17	2013	HIGH	T	13:22:00	IB	SPO	JOS	AD	F	SUB	0	0	0	0	0	0	0	0	0	0	0	3
T63	2013-07-19	2013	HIGH	NT	10:25:00	TA	SPO	DAN	AD	F	SUB	0	0	0	0	0	0	0	0	0	0	0	0.6
T65	2013-07-24	2013	HIGH	T	14:17:00	MU	SPO	TET	AD	M	DOM	0	0	0	0	0	0	0	0	0	0	0	3
T68	2013-07-25	2013	HIGH	T	08:05:00	JK	SPO	TET	AD	M	DOM	0	0	0	0	0	0	0	0	0	0	0	3
T69	2013-07-25	2013	HIGH	NT	11:10:00	RP	SPO	BIA	AD	F	DOM	0	0	0	0	0	0	0	0	0	0	0	2
T70	2013-07-26	2013	HIGH	T	13:49:00	TA	SPO	JOS	AD	F	SUB	0	0	0	0	0	0	0	0	0	0	0	3
T71	2013-07-26	2013	HIGH	NT	18:16:00	TA	SPO	TRU	AD	M	DOM	0	0	0	0	0	0	0	0	0	0	0	2.8
T72	2013-07-28	2013	HIGH	NT	13:10:00	MU	SPO	DAN	AD	F	SUB	0	0	0	7	0	0	0	0	0	1	0	3
T73	2013-07-28	2013	HIGH	T	13:34:00	MU	SPO	EVA	AD	F	SUB	0	0	0	0	0	0	0	0	0	0	0	3
T74	2013-07-29	2013	HIGH	NT	11:15:00	IB	SPO	TRU	AD	M	DOM	0	0	0	16	0	0	0	0	0	1	0	3
T75	2013-07-29	2013	HIGH	NT	12:20:00	IB	SPO	BIA	AD	F	DOM	0	0	0	128	0	0	0	0	0	1	0	3
T77	2013-08-06	2013	HIGH	NT	10:14:00	IB	SPO	RIN	AD	M	DOM	0	0	0	0	0	0	0	0	0	0	0	2.2
T78	2013-08-06	2013	HIGH	T	15:23:00	MU/RT	SPO	EVA	AD	F	SUB	0	0	0	0	0	0	0	0	0	0	0	2.2
T79	2013-08-11	2013	HIGH	NT	08:20:00	IB	SPO	BIA	AD	F	DOM	0	0	0	0	0	0	0	0	0	0	0	1.2
T80	2013-08-11	2013	HIGH	T	10:07:00	IB	SPO	EVA	AD	F	SUB	0	0	0	0	0	0	0	0	0	0	0	3
T81	2013-08-11	2013	HIGH	T	10:10:00	IB	SPO	TET	AD	M	DOM	0	0	0	0	0	0	0	0	0	0	0	1.1
T82	2013-08-11	2013	HIGH	T	11:15:00	IB	SPO	JOS	AD	F	SUB	0	0	0	0	0	0	0	0	0	0	0	3
T84	2013-08-14	2013	HIGH	NT	14:04:00	TA	SPO	TRU	AD	M	DOM	0	0	0	2	0	0	0	0	0	1	0	3
T85	2013-08-14	2013	HIGH	NT	15:24:00	TA	SPO	DAN	AD	F	SUB	0	0	0	0	0	0	0	2	0	1	0	3
T86	2013-08-14	2013	HIGH	NT	16:36:00	TA	SPO	RIN	AD	M	DOM	0	0	0	0	0	0	0	0	1	1	0	3
T91	2013-08-17	2013	HIGH	T	07:35:00	IB/JK	SPO	TET	AD	M	DOM	0	0	0	0	0	0	0	0	0	0	0	3
T95	2013-08-17	2013	HIGH	NT	13:44:00	TA	SPO	BIA	AD	F	DOM	0	0	0	5	0	0	0	0	1	2	1	3
T98	2013-08-19	2013	HIGH	NT	08:27:00	IB	SPO	DAN	AD	F	SUB	0	0	0	0	0	0	0	0	0	0	0	3

## Sheet: Filariopsis infection
Sample ID #	Date	Year	Provisioning	Antiparasitic	Time	Collector	Group	ID Ind	Age	Sex	RANK	Filariopsis	FecalSampleW
T17	2013-06-04	2013	HIGH	NT	N/A	MU	SPO	BIA	AD	F	DOM	0	3
T27	2013-06-12	2013	HIGH	NT	12:15:00	IB	SPO	BIA	AD	F	DOM	0	3
T32	2013-06-26	2013	HIGH	NT	11:32:00	IA	SPO	BIA	AD	F	DOM	0	3
T44	2013-07-02	2013	HIGH	NT	14:51:00	ta	SPO	BIA	AD	F	DOM	0	2.4
T46	2013-07-06	2013	HIGH	NT	15:50:00	MF	SPO	BIA	AD	F	DOM	0	3
T69	2013-07-25	2013	HIGH	NT	11:10:00	RP	SPO	BIA	AD	F	DOM	0	2
T75	2013-07-29	2013	HIGH	NT	12:20:00	IB	SPO	BIA	AD	F	DOM	0	3
T79	2013-08-11	2013	HIGH	NT	08:20:00	IB	SPO	BIA	AD	F	DOM	0	1.2
T95	2013-08-17	2013	HIGH	NT	13:44:00	TA	SPO	BIA	AD	F	DOM	0	3
T105	2013-08-24	2013	HIGH	NT	09:04:00	TA	SPO	BIA	AD	F	DOM	0	3
T111	2014-05-24	2014	LOW	NT	13:38:00	PC	SPO	BIA	AD	F	DOM	0	3
T122	2014-06-02	2014	LOW	NT	13:05:00	DS	SPO	BIA	AD	F	DOM	0	1.3
T125	2014-06-07	2014	LOW	NT	13:33:00	PC	SPO	BIA	AD	F	DOM	0	3
T126	2014-06-08	2014	LOW	NT	13:59:00	PC	SPO	BIA	AD	F	DOM	0	3
T129	2014-06-12	2014	LOW	NT	10:00:00	DS	SPO	BIA	AD	F	DOM	0	3
T136	2014-06-14	2014	LOW	NT	13:16:00	PC	SPO	BIA	AD	F	DOM	0	3
T144	2014-06-19	2014	LOW	NT	12:54:00	DS	SPO	BIA	AD	F	DOM	0	3
T147	2014-06-21	2014	LOW	NT	09:49:00	PC	SPO	BIA	AD	F	DOM	0	3
T151	2014-06-21	2014	LOW	NT	13:25:00	PC	SPO	BIA	AD	F	DOM	0	3
T181	2014-07-11	2014	LOW	NT	10:09:00	PC	SPO	BIA	AD	F	DOM	0	3
T183	2014-07-12	2014	LOW	NT	12:18:00	MF	SPO	BIA	AD	F	DOM	0	3
T184	2014-07-12	2014	LOW	NT	13:27:00	PC	SPO	BIA	AD	F	DOM	0	3
T190	2014-07-13	2014	LOW	NT	13:20:00	MB	SPO	BIA	AD	F	DOM	0	3
T191	2014-07-14	2014	LOW	NT	14:30:00	PC	SPO	BIA	AD	F	DOM	0	3
T202	2014-07-18	2014	LOW	NT	16:35:00	BS	SPO	BIA	AD	F	DOM	0	3
T203	2014-07-18	2014	LOW	NT	16:14:00	MF	SPO	BIA	AD	F	DOM	0	3
T205	2014-07-19	2014	LOW	NT	12:02:00	MF	SPO	BIA	AD	F	DOM	0	1.9
T214	2014-07-22	2014	LOW	NT	11:19:00	PC	SPO	BIA	AD	F	DOM	0	3
T219	2014-07-24	2014	LOW	T	13:10:00	PC	SPO	BIA	AD	F	DOM	0	3
T221	2014-07-25	2014	LOW	T	15:54:00	MF	SPO	BIA	AD	F	DOM	0	3
T235	2014-07-29	2014	LOW	T	12:03:00	MB	SPO	BIA	AD	F	DOM	0	3
T241	2014-07-30	2014	LOW	T	15:00:00	PC	SPO	BIA	AD	F	DOM	0	3
T242	2014-07-30	2014	LOW	T	15:55:00	PC	SPO	BIA	AD	F	DOM	0	3
T248	2014-08-01	2014	LOW	T	07:39:00	PC	SPO	BIA	AD	F	DOM	0	3
T259	2014-08-02	2014	LOW	T	11:00:00	PC	SPO	BIA	AD	F	DOM	0	3
T264	2014-08-03	2014	LOW	T	12:30:00	PC	SPO	BIA	AD	F	DOM	0	3
T266	2014-08-03	2014	LOW	T	12:01:00	DS	SPO	BIA	AD	F	DOM	0	2.2
T270	2014-08-03	2014	LOW	T	13:36:00	MB	SPO	BIA	AD	F	DOM	0	3
T272	2014-08-06	2014	LOW	T	12:11:00	MB	SPO	BIA	AD	F	DOM	0	3
T286	2014-08-13	2014	LOW	T	10:30:00	PC	SPO	BIA	AD	F	DOM	0	3
T287	2014-08-13	2014	LOW	T	09:15:00	PC	SPO	BIA	AD	F	DOM	0	3
T299	2014-08-15	2014	LOW	T	16:26:00	DS	SPO	BIA	AD	F	DOM	0	3
T303	2014-08-16	2014	LOW	T	15:50:00	MB	SPO	BIA	AD	F	DOM	0	2.4
T307	2014-08-17	2014	LOW	T	11:32:00	PC	SPO	BIA	AD	F	DOM	0	3
T308	2014-08-17	2014	LOW	T	15:43:00	MB	SPO	BIA	AD	F	DOM	0	3
T310	2014-08-18	2014	LOW	T	09:30:00	PC	SPO	BIA	AD	F	DOM	0	3
T115	2014-05-29	2014	LOW	NT	14:10:00	RF	SPO	BOR	AD	M	SUB	0	3
T132	2014-06-12	2014	LOW	NT	11:27:00	DS	SPO	BOR	AD	M	SUB	0	3
T137	2014-06-15	2014	LOW	NT	11:39:00	DS	SPO	BOR	AD	M	SUB	0	1.3
T174	2014-07-05	2014	LOW	NT	16:05:00	PC	SPO	BOR	AD	M	SUB	1	3
T185	2014-07-13	2014	LOW	NT	10:56:00	PC	SPO	BOR	AD	M	SUB	0	2.3
T209	2014-07-19	2014	LOW	NT	14:30:00	PC	SPO	BOR	AD	M	SUB	1	3
T217	2014-07-24	2014	LOW	NT	16:09:00	MF	SPO	BOR	AD	M	SUB	1	1.5
T229	2014-07-25	2014	LOW	NT	10:38:00	PC	SPO	BOR	AD	M	SUB	0	3
T236	2014-07-29	2014	LOW	NT	09:00:00	MB	SPO	BOR	AD	M	SUB	0	3
T298	2014-08-13	2014	LOW	NT	09:20:00	PC	SPO	BOR	AD	M	SUB	0	3
M40	2013-06-13	2013	LOW	NT	10:43:00	IB	MAC	CRD	SUBAD	F	SUB	1	3
M65	2013-06-27	2013	LOW	NT	12:48:00	MU	MAC	CRD	SUBAD	F	SUB	0	2
M88	2013-07-05	2013	LOW	NT	14:37:00	TA	MAC	CRD	SUBAD	F	SUB	1	3
M101	2013-07-11	2013	LOW	NT	13:31:00	TA	MAC	CRD	SUBAD	F	SUB	0	1.5				0.529412
M131	2013-07-25	2013	LOW	NT	12:46:00	IB/CSF	MAC	CRD	SUBAD	F	SUB	0	3
M150	2013-08-03	2013	LOW	NT	18:04:00	TA	MAC	CRD	SUBAD	F	SUB	0	3
M154	2013-08-08	2013	LOW	NT	12:50:00	TA	MAC	CRD	SUBAD	F	SUB	0	3
M201	2013-08-29	2013	LOW	NT	10:30:00	EB/TA	MAC	CRD	SUBAD	F	SUB	0	0.7
M286	2014-05-21	2014	HIGH	NT	11:20:00	IA	MAC	CRD	AD	F	SUB	0	1.5
M288	2014-05-21	2014	HIGH	NT	17:08:00	PC	MAC	CRD	AD	F	SUB	0	1.1
M294	2014-05-24	2014	HIGH	NT	09:10:00	DS	MAC	CRD	AD	F	SUB	0	3
M297	2014-05-25	2014	HIGH	NT	08:20:00	BW	MAC	CRD	AD	F	SUB	0	1.8
M298	2014-05-25	2014	HIGH	NT	10:53:00	BW	MAC	CRD	AD	F	SUB	1	3
M337	2014-06-11	2014	HIGH	NT	16:12:00	DS/EB	MAC	CRD	AD	F	SUB	0	3
M348	2014-06-14	2014	HIGH	NT	09:15:00	PC	MAC	CRD	AD	F	SUB	0	3
M415	2014-07-08	2014	HIGH	NT	17:02:00	DS	MAC	CRD	AD	F	SUB	0	1
M417	2014-07-08	2014	HIGH	NT	16:43:00	PC	MAC	CRD	AD	F	SUB	0	3
M443	2014-07-18	2014	HIGH	PRE	10:24:00	MB	MAC	CRD	AD	F	SUB	1	3
M449	2014-07-19	2014	HIGH	PRE	08:53:00	ds	MAC	CRD	AD	F	SUB	0	3
M464	2014-07-22	2014	HIGH	PRE	13:04:00	DS	MAC	CRD	AD	F	SUB	0	1.1
M466	2014-07-22	2014	HIGH	PRE	17:36:00	DS	MAC	CRD	AD	F	SUB	0	3
M482	2014-07-23	2014	HIGH	T	14:34:00	DS	MAC	CRD	AD	F	SUB	0	3
M488	2014-07-26	2014	HIGH	T	09:48:00	GG	MAC	CRD	AD	F	SUB	0	3
M494	2014-07-27	2014	HIGH	T	13:20:00	PC	MAC	CRD	AD	F	SUB	1	3
M497	2014-07-27	2014	HIGH	T	15:55:00	GG	MAC	CRD	AD	F	SUB	0	3
M511	2014-08-01	2014	HIGH	T	11:50:00	DS	MAC	CRD	AD	F	SUB	1	3
M528	2014-08-04	2014	HIGH	T	09:15:00	PC	MAC	CRD	AD	F	SUB	0	2.3
M552	2014-08-06	2014	HIGH	T	18:26:00	DS	MAC	CRD	AD	F	SUB	0	3
M559	2014-08-07	2014	HIGH	T	08:29:00	PC	MAC	CRD	AD	F	SUB	0	3
M563	2014-08-08	2014	HIGH	T	13:19:00	DS	MAC	CRD	AD	F	SUB	0	3
M566	2014-08-08	2014	HIGH	T	13:32:00	DS	MAC	CRD	AD	F	SUB	0	3
M574	2014-08-11	2014	HIGH	T	11:44:00	MB	MAC	CRD	AD	F	SUB	1	3
M578	2014-08-11	2014	HIGH	T	15:48:00	MF	MAC	CRD	AD	F	SUB	0	3
M581	2014-08-13	2014	HIGH	T	10:07:00	DS	MAC	CRD	AD	F	SUB	0	3
M594	2014-08-13	2014	HIGH	T	17:20:00	PC	MAC	CRD	AD	F	SUB	0	3
M606	2014-08-15	2014	HIGH	T	16:35:00	PC	MAC	CRD	AD	F	SUB	0	3
M624	2014-08-20	2014	HIGH	T	08:25:00	DS	MAC	CRD	AD	F	SUB	0	3
M641	2014-08-22	2014	HIGH	T	15:48:00	PC	MAC	CRD	AD	F	SUB	0	0.8
M657	2014-08-25	2014	HIGH	T	10:30:00	MB	MAC	CRD	AD	F	SUB	0	3
M121	2013-07-21	2013	LOW	NT	13:22:00	IB	MAC	DAL	SUBAD	M	SUB	0	3
M185	2013-08-18	2013	LOW	NT	14:20:00	TA	MAC	DAL	SUBAD	M	SUB	0	3
T5	2013-05-26	2013	HIGH	NT	11:32:00	IB	SPO	DAN	AD	F	SUB	0	3
T22	2013-06-10	2013	HIGH	NT	12:25:00	IA/RP	SPO	DAN	AD	F	SUB	0	3
T52	2013-07-08	2013	HIGH	NT	15:27:00	TA	SPO	DAN	AD	F	SUB	0	2
T63	2013-07-19	2013	HIGH	NT	10:25:00	TA	SPO	DAN	AD	F	SUB	0	0.6
T72	2013-07-28	2013	HIGH	NT	13:10:00	MU	SPO	DAN	AD	F	SUB	0	3
T85	2013-08-14	2013	HIGH	NT	15:24:00	TA	SPO	DAN	AD	F	SUB	1	3
T98	2013-08-19	2013	HIGH	NT	08:27:00	IB	SPO	DAN	AD	F	SUB	0	3
T108	2013-08-27	2013	HIGH	NT	13:35:00	IB	SPO	DAN	AD	F	SUB	0	3
T119	2014-05-30	2014	LOW	NT	13:40:00	DS	SPO	DAN	AD	F	SUB	0	3
T210	2014-07-19	2014	LOW	NT	14:41:00	PC	SPO	DAN	AD	F	SUB	0	1
T213	2014-07-21	2014	LOW	NT	13:52:00	PC	SPO	DAN	AD	F	SUB	0	3
T215	2014-07-24	2014	LOW	T	13:01:00	MF	SPO	DAN	AD	F	SUB	0	3
T218	2014-07-24	2014	LOW	T	14:30:00	PC	SPO	DAN	AD	F	SUB	0	3
T239	2014-07-30	2014	LOW	T	13:55:00	PC	SPO	DAN	AD	F	SUB	0	3
T250	2014-08-01	2014	LOW	T	11:28:00	PC	SPO	DAN	AD	F	SUB	0	1.5
T289	2014-08-13	2014	LOW	T	09:15:00	PC	SPO	DAN	AD	F	SUB	0	3
T295	2014-08-15	2014	LOW	T	12:15:00	PC	SPO	DAN	AD	F	SUB	0	3
M21	2013-05-23	2013	LOW	NT	09:09:00	IA	MAC	EDU	AD	M	DOM	1	3
M28	2013-06-03	2013	LOW	NT	09:20:00	IA	MAC	EDU	AD	M	DOM	1	3
M54	2013-06-20	2013	LOW	PRE	10:20:00	RP	MAC	EDU	AD	M	DOM	0	3
M55	2013-06-21	2013	LOW	PRE	11:48:00	MF	MAC	EDU	AD	M	DOM	0	3
M57	2013-06-22	2013	LOW	PRE	13:09:00	MU	MAC	EDU	AD	M	DOM	1	3
M64	2013-06-26	2013	LOW	T	12:13:00	IB	MAC	EDU	AD	M	DOM	1	3
M66	2013-06-27	2013	LOW	T	11:58:00	TA	MAC	EDU	AD	M	DOM	0	3
M75	2013-06-30	2013	LOW	T	16:55:00	TA/cande	MAC	EDU	AD	M	DOM	0	1.4
M80	2013-07-02	2013	LOW	T	10:10:00	IA	MAC	EDU	AD	M	DOM	1	2
M96	2013-07-07	2013	LOW	T	12:56:00	TA	MAC	EDU	AD	M	DOM	0	1.6
M99	2013-07-10	2013	LOW	T	11:02:00	TA	MAC	EDU	AD	M	DOM	0	3
M114	2013-07-18	2013	LOW	T	16:30:00	IB	MAC	EDU	AD	M	DOM	0	3
M126	2013-07-24	2013	LOW	T	11:48:00	TA	MAC	EDU	AD	M	DOM	0	3
M145	2013-08-02	2013	LOW	T	11:48:00	IB	MAC	EDU	AD	M	DOM	0	3
M156	2013-08-08	2013	LOW	T	17:14:00	TA	MAC	EDU	AD	M	DOM	0	3
M179	2013-08-16	2013	LOW	T	15:45:00	TA	MAC	EDU	AD	M	DOM	0	2.4
M187	2013-08-23	2013	LOW	T	08:10:00	TA	MAC	EDU	AD	M	DOM	0	3
M195	2013-08-27	2013	LOW	T	09:26:00	IA	MAC	EDU	AD	M	DOM	1	3
M280	2014-05-19	2014	HIGH	NT	09:40:00	IA	MAC	EDU	AD	M	DOM	0	2.2
M316	2014-06-02	2014	HIGH	NT	13:57:00	PC	MAC	EDU	AD	M	DOM	0	3
M319	2014-06-04	2014	HIGH	NT	13:54:00	PC	MAC	EDU	AD	M	DOM	0	3
M325	2014-06-08	2014	HIGH	NT	10:00:00	DS	MAC	EDU	AD	M	DOM	0	3
M343	2014-06-14	2014	HIGH	NT	08:40:00	DS	MAC	EDU	AD	M	DOM	1	3
M352	2014-06-15	2014	HIGH	NT	16:22:00	MB	MAC	EDU	AD	M	DOM	0	3
M361	2014-06-18	2014	HIGH	NT	10:25:00	DS	MAC	EDU	AD	M	DOM	0	3
M362	2014-06-19	2014	HIGH	NT	10:50:00	MB	MAC	EDU	AD	M	DOM	1	3
M365	2014-06-20	2014	HIGH	NT	12:05:00	IA	MAC	EDU	AD	M	DOM	0	3
M381	2014-06-25	2014	HIGH	NT	12:42:00	EB/MB	MAC	EDU	AD	M	DOM	0	3
M413	2014-07-07	2014	HIGH	NT	15:37:00	PC	MAC	EDU	AD	M	DOM	0	1.6
M430	2014-07-11	2014	HIGH	NT	11:00:00	PC	MAC	EDU	AD	M	DOM	0	3
M429	2014-07-13	2014	HIGH	NT	10:56:00	PC	MAC	EDU	AD	M	DOM	1	3
M432	2014-07-14	2014	HIGH	NT	13:44:00	PC	MAC	EDU	AD	M	DOM	0	3
M468	2014-07-22	2014	HIGH	NT	15:52:00	MF	MAC	EDU	AD	M	DOM	0	3
M481	2014-07-23	2014	HIGH	NT	16:20:00	DS	MAC	EDU	AD	M	DOM	0	1.4
M517	2014-08-02	2014	HIGH	NT	14:25:00	MB	MAC	EDU	AD	M	DOM	0	3
M572	2014-08-11	2014	HIGH	NT	10:54:00	MB	MAC	EDU	AD	M	DOM	0	3
M591	2014-08-13	2014	HIGH	NT	18:08:00	PC	MAC	EDU	AD	M	DOM	0	3
M601	2014-08-15	2014	HIGH	NT	08:40:00	RP/MB	MAC	EDU	AD	M	DOM	0	3
M623	2014-08-20	2014	HIGH	NT	11:00:00	DS	MAC	EDU	AD	M	DOM	0	3
M631	2014-08-20	2014	HIGH	NT	16:00:00	MB	MAC	EDU	AD	M	DOM	0	3
M636	2014-08-21	2014	HIGH	NT	13:48:00	DS	MAC	EDU	AD	M	DOM	0	3
M644	2014-08-22	2014	HIGH	NT	PM	PC	MAC	EDU	AD	M	DOM	0	3
M660	2014-08-27	2014	HIGH	NT	12:10:00	MB	MAC	EDU	AD	M	DOM	0	2.4
M8	2013-05-13	2013	LOW	NT	13:50:00	TA	MAC	ERN	AD	M	DOM	0	2.2
M30	2013-06-04	2013	LOW	NT	15:02:00	CSF	MAC	ERN	AD	M	DOM	0	3
M32	2013-06-05	2013	LOW	NT	07:52:00	RP	MAC	ERN	AD	M	DOM	0	3
M69	2013-06-28	2013	LOW	NT	09:35:00	IB	MAC	ERN	AD	M	DOM	0	3
M73	2013-06-30	2013	LOW	NT	14:12:00	TA	MAC	ERN	AD	M	DOM	0	1.6
M82	2013-07-05	2013	LOW	NT	07:42:00	mf	MAC	ERN	AD	M	DOM	0	2.7
M102	2013-07-11	2013	LOW	NT	14:03:00	TA	MAC	ERN	AD	M	DOM	0	3
M115	2013-07-18	2013	LOW	NT	16:35:00	IB	MAC	ERN	AD	M	DOM	0	3
M120	2013-07-21	2013	LOW	NT	07:25:00	MF	MAC	ERN	AD	M	DOM	0	3
M140	2013-07-30	2013	LOW	NT	10:28:00	TA	MAC	ERN	AD	M	DOM	0	3
M155	2013-08-08	2013	LOW	NT	13:00:00	TA	MAC	ERN	AD	M	DOM	0	3
M175	2013-08-15	2013	LOW	NT	10:55:00	IA	MAC	ERN	AD	M	DOM	0	2.4
M189	2013-08-23	2013	LOW	NT	09:10:00	TA	MAC	ERN	AD	M	DOM	0	3
M206	2013-08-31	2013	LOW	NT	07:22:00	TA	MAC	ERN	AD	M	DOM	0	3
M263	2014-05-15	2014	HIGH	NT	10:40:00	IA	MAC	ERN	AD	M	DOM	0	3
M283	2014-05-20	2014	HIGH	NT	13:00:00	DS	MAC	ERN	AD	M	DOM	0	3
M290	2014-05-24	2014	HIGH	NT	10:30:00	DS	MAC	ERN	AD	M	DOM	0	3
M306	2014-05-28	2014	HIGH	NT	11:48:00	MF	MAC	ERN	AD	M	DOM	0	1.8
M345	2014-06-14	2014	HIGH	NT	09:36:00	DS	MAC	ERN	AD	M	DOM	0	3
M351	2014-06-15	2014	HIGH	NT	16:14:00	MB	MAC	ERN	AD	M	DOM	0	3
M372	2014-06-21	2014	HIGH	NT	12:30:00	MB	MAC	ERN	AD	M	DOM	0	3
M423	2014-06-21	2014	HIGH	PRE	16:40:00	DS	MAC	ERN	AD	M	DOM	1	3
M412	2014-07-05	2014	HIGH	NT	12:03:00	DS	MAC	ERN	AD	M	DOM	0	3
M420	2014-07-10	2014	HIGH	NT	13:10:00	PC	MAC	ERN	AD	M	DOM	0	3
M433	2014-07-15	2014	HIGH	PRE	13:57:00	DS	MAC	ERN	AD	M	DOM	0	3
M439	2014-07-17	2014	HIGH	PRE	10:40:00	DS	MAC	ERN	AD	M	DOM	0	3
M443	2014-07-18	2014	HIGH	PRE	14:32:00	DS	MAC	ERN	AD	M	DOM	0	3
M448	2014-07-19	2014	HIGH	PRE	11:34:00	DS	MAC	ERN	AD	M	DOM	0	3
M457	2014-07-20	2014	HIGH	PRE	12:59:00	DS	MAC	ERN	AD	M	DOM	0	3
M459	2014-07-21	2014	HIGH	PRE	15:30:00	MB	MAC	ERN	AD	M	DOM	0	3
M463	2014-07-22	2014	HIGH	PRE	12:12:00	MB	MAC	ERN	AD	M	DOM	0	3
M499	2014-07-29	2014	HIGH	T	16:03:00	MF	MAC	ERN	AD	M	DOM	0	2.2
M520	2014-08-02	2014	HIGH	T	14:42:00	MB	MAC	ERN	AD	M	DOM	0	3
M547	2014-08-06	2014	HIGH	T	14:03:00	PC	MAC	ERN	AD	M	DOM	0	3
M564	2014-08-08	2014	HIGH	T	15:44:00	DS	MAC	ERN	AD	M	DOM	0	3
M584	2014-08-13	2014	HIGH	T	12:26:00	DS	MAC	ERN	AD	M	DOM	0	3
M587	2014-08-13	2014	HIGH	T	16:22:00	PC	MAC	ERN	AD	M	DOM	0	3
M592	2014-08-13	2014	HIGH	T	16:30:00	PC	MAC	ERN	AD	M	DOM	0	3
M595	2014-08-13	2014	HIGH	T	16:07:00	MF	MAC	ERN	AD	M	DOM	0	3
M597	2014-08-14	2014	HIGH	T	14:26:00	DS	MAC	ERN	AD	M	DOM	0	3
M617	2014-08-19	2014	HIGH	T	09:16:00	EB	MAC	ERN	AD	M	DOM	0	3
M642	2014-08-22	2014	HIGH	T	15:11:00	PC	MAC	ERN	AD	M	DOM	0	3
M656	2014-08-25	2014	HIGH	T	12:00:00	MB/IA	MAC	ERN	AD	M	DOM	0	1.6
M663	2014-08-26	2014	HIGH	T	07:58:00	DS	MAC	ERN	AD	M	DOM	0	3
M23	2013-05-24	2013	LOW	NT	15:45:00	TA	MAC	EST	AD	F	DOM	0	3
M44	2013-06-17	2013	LOW	NT	13:18:00	MU	MAC	EST	AD	F	DOM	0	3
M46	2013-06-19	2013	LOW	NT	12:15:00	IA	MAC	EST	AD	F	DOM	0	2.5
M89	2013-07-05	2013	LOW	T	14:56:00	TA/MF	MAC	EST	AD	F	DOM	0	3
M108	2013-07-14	2013	LOW	T	11:51:00	TA	MAC	EST	AD	F	DOM	0	3
M123	2013-07-21	2013	LOW	T	18:14:00	IB	MAC	EST	AD	F	DOM	0	3
M124	2013-07-24	2013	LOW	T	10:37:00	TA	MAC	EST	AD	F	DOM	0	3
M149	2013-08-03	2013	LOW	T	16:16:00	TA	MAC	EST	AD	F	DOM	0	3
M172	2013-08-13	2013	LOW	T	12:45:00	IB	MAC	EST	AD	F	DOM	0	3
M177	2013-08-16	2013	LOW	T	10:40:00	IA	MAC	EST	AD	F	DOM	0	3
M282	2014-05-20	2014	HIGH	NT	09:07:00	PC	MAC	EST	AD	F	DOM	0	2.2
M295	2014-05-24	2014	HIGH	NT	10:37:00	DS	MAC	EST	AD	F	DOM	0	3
M307	2014-05-28	2014	HIGH	NT	14:40:00	DS	MAC	EST	AD	F	DOM	1	3
M326	2014-06-08	2014	HIGH	NT	10:51:00	DS	MAC	EST	AD	F	DOM	0	3
M331	2014-06-11	2014	HIGH	NT	12:00:00	IA	MAC	EST	AD	F	DOM	0	1.8
M356	2014-06-16	2014	HIGH	NT	10:37:00	PC	MAC	EST	AD	F	DOM	0	3
M427	2014-07-14	2014	HIGH	NT	09:20:00	GG	MAC	EST	AD	F	DOM	0	3
M455	2014-07-20	2014	HIGH	NT	14:32:00	DS	MAC	EST	AD	F	DOM	0	3
M470	2014-07-23	2014	HIGH	NT	14:20:00	PC	MAC	EST	AD	F	DOM	0	3
M505	2014-07-30	2014	HIGH	NT	12:52:00	MB	MAC	EST	AD	F	DOM	1	3
M515	2014-08-01	2014	HIGH	NT	11:16:00	DS	MAC	EST	AD	F	DOM	0	3
M529	2014-08-04	2014	HIGH	NT	12:30:00	PC	MAC	EST	AD	F	DOM	0	3
M539	2014-08-05	2014	HIGH	NT	15:58:00	PC	MAC	EST	AD	F	DOM	0	3
M540	2014-08-06	2014	HIGH	NT	07:20:00	PC	MAC	EST	AD	F	DOM	0	3
M570	2014-08-10	2014	HIGH	NT	16:18:00	EB	MAC	EST	AD	F	DOM	0	3
M609	2014-08-16	2014	HIGH	NT	16:45:00	PC	MAC	EST	AD	F	DOM	0	3
M612	2014-08-17	2014	HIGH	NT	14:56:00	PC	MAC	EST	AD	F	DOM	0	3
M640	2014-08-22	2014	HIGH	NT	16:47:00	PC	MAC	EST	AD	F	DOM	0	3
M652	2014-08-23	2014	HIGH	NT	15:23:00	DS	MAC	EST	AD	F	DOM	0	3
T40	2013-06-01	2013	HIGH	NT	09:58:00	FS/MU	SPO	EVA	AD	F	SUB	0	0.6
T14	2013-06-02	2013	HIGH	NT	12:40:00	TA/MF	SPO	EVA	AD	F	SUB	0	3
T18	2013-06-04	2013	HIGH	NT	N/A	MU	SPO	EVA	AD	F	SUB	0	3
T26	2013-06-12	2013	HIGH	NT	N/A	RP/IB	SPO	EVA	AD	F	SUB	0	0.3
T33	2013-06-27	2013	HIGH	NT	10:30:00	IB	SPO	EVA	AD	F	SUB	0	1.7
T35	2013-06-28	2013	HIGH	NT	14:30:00	TA	SPO	EVA	AD	F	SUB	0	3
T37	2013-06-29	2013	HIGH	NT	11:27:00	IB	SPO	EVA	AD	F	SUB	0	3
T38	2013-06-29	2013	HIGH	NT	13:42:00	TA	SPO	EVA	AD	F	SUB	0	3
T45	2013-07-03	2013	HIGH	NT	15:08:00	EB/MU	SPO	EVA	AD	F	SUB	0	3
T53	2013-07-13	2013	HIGH	T	10:32:00	TA	SPO	EVA	AD	F	SUB	0	1.9
T57	2013-07-15	2013	HIGH	T	09:19:00	MF/TA	SPO	EVA	AD	F	SUB	0	1.9
T73	2013-07-28	2013	HIGH	T	13:34:00	MU	SPO	EVA	AD	F	SUB	0	3
T78	2013-08-06	2013	HIGH	T	15:23:00	MU/RT	SPO	EVA	AD	F	SUB	0	2.2
T80	2013-08-11	2013	HIGH	T	10:07:00	IB	SPO	EVA	AD	F	SUB	0	3
T113	2014-05-28	2014	LOW	NT	14:59:00	PC	SPO	EVA	AD	F	SUB	0	1.8
T124	2014-06-04	2014	LOW	NT	13:35:00	DS	SPO	EVA	AD	F	SUB	0	3
T127	2014-06-08	2014	LOW	NT	15:15:00	PC	SPO	EVA	AD	F	SUB	0	2
T130	2014-06-12	2014	LOW	NT	10:58:00	DS	SPO	EVA	AD	F	SUB	0	3
T146	2014-06-21	2014	LOW	NT	10:40:00	MF	SPO	EVA	AD	F	SUB	0	3
T188	2014-07-13	2014	LOW	NT	12:47:00	PC	SPO	EVA	AD	F	SUB	0	3
T193	2014-07-16	2014	LOW	NT	13:30:00	MB	SPO	EVA	AD	F	SUB	0	3
T212	2014-07-20	2014	LOW	NT	17:53:00	PC	SPO	EVA	AD	F	SUB	0	3
T223	2014-07-25	2014	LOW	NT	11:30:00	PC	SPO	EVA	AD	F	SUB	0	2.1
T224	2014-07-25	2014	LOW	NT	10:36:00	PC	SPO	EVA	AD	F	SUB	1	3
T230	2014-07-27	2014	LOW	NT	11:00:00	PC	SPO	EVA	AD	F	SUB	0	3
T237	2014-07-30	2014	LOW	NT	15:03:00	PC	SPO	EVA	AD	F	SUB	0	2.9
T238	2014-07-30	2014	LOW	NT	15:30:00	PC	SPO	EVA	AD	F	SUB	0	3
T243	2014-07-30	2014	LOW	NT	16:15:00	PC	SPO	EVA	AD	F	SUB	0	3
T260	2014-08-03	2014	LOW	NT	12:00:00	PC	SPO	EVA	AD	F	SUB	0	3
T273	2014-08-06	2014	LOW	NT	11:00:00	MB	SPO	EVA	AD	F	SUB	0	3
T280	2014-08-11	2014	LOW	NT	14:50:00	PC	SPO	EVA	AD	F	SUB	0	3
T292	2014-08-13	2014	LOW	NT	13:00:00	PC	SPO	EVA	AD	F	SUB	0	3
T304	2014-08-17	2014	LOW	NT	11:14:00	PC	SPO	EVA	AD	F	SUB	0	1.1
M269	2014-05-17	2014	HIGH	NT	16:32:00	DS	MAC	FEN	SUBAD	F	SUB	0	3
M346	2014-06-14	2014	HIGH	NT	13:25:00	MB	MAC	FEN	SUBAD	F	SUB	0	3
M425	2014-07-11	2014	HIGH	NT	18:10:00	MB	MAC	FEN	SUBAD	F	SUB	0	3
M437	2014-07-15	2014	HIGH	NT	13:45:00	DS	MAC	FEN	SUBAD	F	SUB	0	3
M471	2014-07-23	2014	HIGH	NT	14:31:00	PC	MAC	FEN	SUBAD	F	SUB	0	3
M476	2014-07-23	2014	HIGH	NT	16:20:00	MB	MAC	FEN	SUBAD	F	SUB	0	1.2
M485	2014-07-24	2014	HIGH	NT	11:25:00	DS	MAC	FEN	SUBAD	F	SUB	0	3
M512	2014-08-01	2014	HIGH	NT	10:36:00	DS	MAC	FEN	SUBAD	F	SUB	0	3
M524	2014-08-04	2014	HIGH	NT	09:00:00	PC	MAC	FEN	SUBAD	F	SUB	0	3
M548	2014-08-06	2014	HIGH	NT	14:36:00	PC	MAC	FEN	SUBAD	F	SUB	0	3
M555	2014-08-07	2014	HIGH	NT	09:20:00	PC	MAC	FEN	SUBAD	F	SUB	0	3
M565	2014-08-08	2014	HIGH	NT	16:33:00	DS	MAC	FEN	SUBAD	F	SUB	0	3
M589	2014-08-13	2014	HIGH	NT	17:30:00	PC	MAC	FEN	SUBAD	F	SUB	0	3
M605	2014-08-13	2014	HIGH	NT	16:40:00	PC	MAC	FEN	SUBAD	F	SUB	1	2.3
M615	2014-08-19	2014	HIGH	NT	10:50:00	MB	MAC	FEN	SUBAD	F	SUB	0	3
M635	2014-08-21	2014	HIGH	NT	13:34:00	DS	MAC	FEN	SUBAD	F	SUB	0	3
M647	2014-08-22	2014	HIGH	NT	14:33:00	PC	MAC	FEN	SUBAD	F	SUB	0	3
M655	2014-08-24	2014	HIGH	NT	13:00:00	MB	MAC	FEN	SUBAD	F	SUB	0	3
T180	2014-07-11	2014	LOW	NT	09:10:00	MF	SPO	FRA	SUBAD	F	SUB	0	3
T135	2014-06-14	2014	LOW	NT	13:27:00	PC	SPO	HOR	AD	M	SUB	0	3
T141	2014-06-17	2014	LOW	NT	09:20:00	MF	SPO	HOR	AD	M	SUB	0	2.3
T182	2014-07-11	2014	LOW	NT	11:05:00	PC	SPO	HOR	AD	M	SUB	0	3
T192	2014-07-14	2014	LOW	NT	13:44:00	PC	SPO	HOR	AD	M	SUB	0	3
T271	2014-08-02	2014	LOW	NT	10:12:00	MF	SPO	HOR	AD	M	SUB	0	2.3
T267	2014-08-03	2014	LOW	NT	11:20:00	DS	SPO	HOR	AD	M	SUB	0	3
T306	2014-08-17	2014	LOW	NT	11:43:00	PC	SPO	HOR	AD	M	SUB	0	3
T311	2014-08-18	2014	LOW	NT	16:50:00	MB	SPO	HOR	AD	M	SUB	0	3
M15	2013-05-20	2013	LOW	NT	11:35:00	IB	MAC	ING	AD	F	SUB	0	3
M42	2013-06-14	2013	LOW	NT	07:56:00	TA	MAC	ING	AD	F	SUB	1	3
M78	2013-07-01	2013	LOW	NT	11:50:00	IA	MAC	ING	AD	F	SUB	0	3
M83	2013-07-05	2013	LOW	PRE	10:41:00	IB	MAC	ING	AD	F	SUB	0	2.4
M97	2013-07-07	2013	LOW	PRE	14:40:00	TA	MAC	ING	AD	F	SUB	0	3
M100	2013-07-11	2013	LOW	T	11:19:00	CSF	MAC	ING	AD	F	SUB	1	3
M135	2013-07-28	2013	LOW	T	10:48:00	FS/TA	MAC	ING	AD	F	SUB	0	3
M178	2013-08-16	2013	LOW	T	15:29:00	TA	MAC	ING	AD	F	SUB	0	3
M203	2013-08-29	2013	LOW	T	14:20:00	IB/RT	MAC	ING	AD	F	SUB	0	3
M270	2014-05-17	2014	HIGH	NT	14:53:00	PC	MAC	ING	AD	F	SUB	0	3
M284	2014-05-20	2014	HIGH	NT	17:19:00	DS	MAC	ING	AD	F	SUB	1	3
M300	2014-05-26	2014	HIGH	NT	14:19:00	PC	MAC	ING	AD	F	SUB	0	2.2
M304	2014-05-27	2014	HIGH	NT	10:43:00	DS	MAC	ING	AD	F	SUB	0	2.1
M305	2014-05-28	2014	HIGH	NT	10:30:00	RP	MAC	ING	AD	F	SUB	0	2.5
M321	2014-06-04	2014	HIGH	NT	14:23:00	PC	MAC	ING	AD	F	SUB	0	2.3
M324	2014-06-06	2014	HIGH	NT	09:43:00	PC/MB	MAC	ING	AD	F	SUB	0	3
M332	2014-06-11	2014	HIGH	NT	10:26:00	PC	MAC	ING	AD	F	SUB	0	3
M364	2014-06-20	2014	HIGH	NT	11:50:00	IA	MAC	ING	AD	F	SUB	1	2.5
M424	2014-07-12	2014	HIGH	NT	10:47:00	PC	MAC	ING	AD	F	SUB	1	3
M441	2014-07-17	2014	HIGH	NT	11:08:00	DS	MAC	ING	AD	F	SUB	0	3
M450	2014-07-19	2014	HIGH	NT	10:37:00	DS	MAC	ING	AD	F	SUB	0	3
M461	2014-07-21	2014	HIGH	NT	10:30:00	MF	MAC	ING	AD	F	SUB	0	2.7
M487	2014-07-25	2014	HIGH	NT	15:35:00	DS	MAC	ING	AD	F	SUB	0	1.7
M491	2014-07-26	2014	HIGH	NT	14:35:00	MB	MAC	ING	AD	F	SUB	1	3
M503	2014-07-30	2014	HIGH	NT	AM	MF	MAC	ING	AD	F	SUB	0	3
M527	2014-08-04	2014	HIGH	NT	10:37:00	PC	MAC	ING	AD	F	SUB	0	3
M542	2014-08-06	2014	HIGH	NT	11:06:00	PC	MAC	ING	AD	F	SUB	0	3
M544	2014-08-06	2014	HIGH	NT	14:23:00	PC	MAC	ING	AD	F	SUB	0	3
M560	2014-08-07	2014	HIGH	NT	09:19:00	MF	MAC	ING	AD	F	SUB	0	3
M576	2014-08-11	2014	HIGH	NT	12:20:00	MB	MAC	ING	AD	F	SUB	0	3
M630	2014-08-20	2014	HIGH	NT	13:35:00	MB	MAC	ING	AD	F	SUB	0	3
M643	2014-08-22	2014	HIGH	NT	14:53:00	PC	MAC	ING	AD	F	SUB	0	3
M645	2014-08-22	2014	HIGH	NT	13:36:00	PC	MAC	ING	AD	F	SUB	0	3
M662	2014-08-27	2014	HIGH	NT	11:14:00	MB	MAC	ING	AD	F	SUB	0	3
T12	2013-05-30	2013	HIGH	NT	12:25:00	IA	SPO	JOS	AD	F	SUB	0	3
T15	2013-06-02	2013	HIGH	NT	13:50:00	MF	SPO	JOS	AD	F	SUB	0	3
T25	2013-06-11	2013	HIGH	NT	16:35:00	IB/Francisco	SPO	JOS	AD	F	SUB	0	3
T29	2013-06-13	2013	HIGH	NT	11:05:00	TA	SPO	JOS	AD	F	SUB	0	3
T34	2013-06-28	2013	HIGH	NT	10:38:00	MU/FS	SPO	JOS	AD	F	SUB	0	3
T41	2013-07-01	2013	HIGH	NT	14:15:00	ta	SPO	JOS	AD	F	SUB	0	3
T48	2013-07-07	2013	HIGH	T	11:41:00	IB	SPO	JOS	AD	F	SUB	0	3
T55	2013-07-13	2013	HIGH	T	11:44:00	TA	SPO	JOS	AD	F	SUB	0	3
T60	2013-07-17	2013	HIGH	T	13:22:00	IB	SPO	JOS	AD	F	SUB	0	3
T70	2013-07-26	2013	HIGH	T	13:49:00	TA	SPO	JOS	AD	F	SUB	0	3
T82	2013-08-11	2013	HIGH	T	11:15:00	IB	SPO	JOS	AD	F	SUB	0	3
T111	2013-08-30	2013	HIGH	T	14:11:00	TA	SPO	JOS	AD	F	SUB	0	3
T120	2014-06-02	2014	LOW	NT	11:47:00	MF	SPO	JOS	AD	F	SUB	0	3
T128	2014-06-09	2014	LOW	NT	14:30:00	MF	SPO	JOS	AD	F	SUB	0	1.1
T133	2014-06-12	2014	LOW	NT	09:43:00	DS	SPO	JOS	AD	F	SUB	0	3
T134	2014-06-14	2014	LOW	NT	13:30:00	PC	SPO	JOS	AD	F	SUB	0	3
T155	2014-06-22	2014	LOW	NT	11:56:00	PC	SPO	JOS	AD	F	SUB	0	3
T160	2014-06-25	2014	LOW	NT	11:00:00	PC	SPO	JOS	AD	F	SUB	0	1.8
T199	2014-07-18	2014	LOW	NT	10:17:00	PC	SPO	JOS	AD	F	SUB	0	3
T249	2014-08-01	2014	LOW	NT	09:25:00	PC	SPO	JOS	AD	F	SUB	0	3
T253	2014-08-02	2014	LOW	NT	09:30:00	PC	SPO	JOS	AD	F	SUB	0	3
T257	2014-08-02	2014	LOW	NT	11:38:00	PC	SPO	JOS	AD	F	SUB	0	3
T263	2014-08-03	2014	LOW	NT	11:24:00	PC	SPO	JOS	AD	F	SUB	0	3
T265	2014-08-03	2014	LOW	NT	11:45:00	PC	SPO	JOS	AD	F	SUB	0	3
T282	2014-08-12	2014	LOW	NT	10:02:00	PC	SPO	JOS	AD	F	SUB	0	3
M17	2013-05-22	2013	LOW	NT	13:23:00	MU	MAC	MAV	SUBAD	M	SUB	0	2.1
M116	2013-07-20	2013	LOW	NT	12:17:00	TA	MAC	MAV	SUBAD	M	SUB	0	3
M157	2013-08-08	2013	LOW	NT	17:35:00	TA	MAC	MAV	SUBAD	M	SUB	0	3
M261	2014-05-14	2014	HIGH	NT	11:01:00	IA	MAC	MAV	AD	M	SUB	0	3
M277	2014-05-19	2014	HIGH	NT	10:48:00	IA	MAC	MAV	AD	M	SUB	0	3
M285	2014-05-21	2014	HIGH	NT	10:34:00	DS	MAC	MAV	AD	M	SUB	0	3
M296	2014-05-24	2014	HIGH	NT	10:54:00	DS	MAC	MAV	AD	M	SUB	0	3
M347	2014-06-14	2014	HIGH	NT	15:07:00	BW	MAC	MAV	AD	M	SUB	0	3
M469	2014-07-23	2014	HIGH	NT	11:38:00	MF	MAC	MAV	AD	M	SUB	0	3
M502	2014-07-30	2014	HIGH	NT	07:48:00	MF	MAC	MAV	AD	M	SUB	1	3
M504	2014-07-30	2014	HIGH	NT	13:33:00	MB	MAC	MAV	AD	M	SUB	0	3
M509	2014-07-31	2014	HIGH	NT	18:00:00	PC	MAC	MAV	AD	M	SUB	0	3
M513	2014-08-01	2014	HIGH	NT	10:52:00	DS	MAC	MAV	AD	M	SUB	0	3
M519	2014-08-02	2014	HIGH	NT	15:24:00	MB	MAC	MAV	AD	M	SUB	0	3
M525	2014-08-04	2014	HIGH	NT	08:33:00	PC	MAC	MAV	AD	M	SUB	0	3
M37	2013-06-08	2013	LOW	NT	13:42:00	IB	MAC	MAW	AD	F	SUB	1	3
M49	2013-06-19	2013	LOW	NT	13:28:00	MU	MAC	MAW	AD	F	SUB	0	2.6
M68	2013-06-27	2013	LOW	NT	14:30:00	TA	MAC	MAW	AD	F	SUB	1	3
M87	2013-07-05	2013	LOW	NT	14:20:00	TA/MF	MAC	MAW	AD	F	SUB	0	2.8
M136	2013-07-29	2013	LOW	NT	09:29:00	TA	MAC	MAW	AD	F	SUB	1	3
M146	2013-08-03	2013	LOW	NT	10:07:00	IB	MAC	MAW	AD	F	SUB	0	3
M167	2013-08-12	2013	LOW	NT	17:35:00	TA	MAC	MAW	AD	F	SUB	0	3
M171	2013-08-13	2013	LOW	NT	11:00:00	IB	MAC	MAW	AD	F	SUB	1	3
M199	2013-08-28	2013	LOW	NT	10:13:00	TA	MAC	MAW	AD	F	SUB	0	3
M260	2014-05-13	2014	HIGH	NT	10:54:00	PC	MAC	MAW	AD	F	SUB	0	2.2
M281	2014-05-20	2014	HIGH	NT	10:26:00	PC	MAC	MAW	AD	F	SUB	0	3
M293	2014-05-24	2014	HIGH	NT	10:51:00	DS	MAC	MAW	AD	F	SUB	1	3
M301	2014-05-26	2014	HIGH	NT	15:02:00	PC	MAC	MAW	AD	F	SUB	0	3
M318	2014-06-04	2014	HIGH	NT	15:25:00	RP	MAC	MAW	AD	F	SUB	1	3
M344	2014-06-14	2014	HIGH	NT	09:50:00	DS	MAC	MAW	AD	F	SUB	1	2.1
M373	2014-06-21	2014	HIGH	NT	16:25:00	DS	MAC	MAW	AD	F	SUB	0	3
M418	2014-07-09	2014	HIGH	NT	12:15:00	MF	MAC	MAW	AD	F	SUB	0	3
M435	2014-07-15	2014	HIGH	NT	15:53:00	DS	MAC	MAW	AD	F	SUB	0	3
M438	2014-07-16	2014	HIGH	PRE	09:26:00	PC	MAC	MAW	AD	F	SUB	0	3
M445	2014-07-18	2014	HIGH	PRE	12:50:00	DS	MAC	MAW	AD	F	SUB	0	3
M451	2014-07-19	2014	HIGH	PRE	16:12:00	MB	MAC	MAW	AD	F	SUB	0	3
M472	2014-07-23	2014	HIGH	T	14:18:00	MF	MAC	MAW	AD	F	SUB	0	3
M480	2014-07-23	2014	HIGH	T	16:47:00	DS	MAC	MAW	AD	F	SUB	1	3
M483	2014-07-24	2014	HIGH	T	11:37:00	DS	MAC	MAW	AD	F	SUB	0	2
M490	2014-07-26	2014	HIGH	T	14:18:00	MF	MAC	MAW	AD	F	SUB	0	3
M533	2014-08-04	2014	HIGH	T	12:35:00	PC	MAC	MAW	AD	F	SUB	0	3
M602	2014-08-13	2014	HIGH	T	15:30:00	EB	MAC	MAW	AD	F	SUB	0	3
M603	2014-08-13	2014	HIGH	T	15:44:00	PC	MAC	MAW	AD	F	SUB	0	3
M620	2014-08-19	2014	HIGH	T	PM	PC	MAC	MAW	AD	F	SUB	0	3
M646	2014-08-22	2014	HIGH	T	13:56:00	PC	MAC	MAW	AD	F	SUB	0	3
M1	2013-05-06	2013	LOW	NT	11:13:30	TA	MAC	MGO	AD	M	SUB	1	3
M3	2013-05-11	2013	LOW	NT	09:32:44	TA/BT	MAC	MGO	AD	M	SUB	0	3
M7	2013-05-13	2013	LOW	NT	10:38:00	IB	MAC	MGO	AD	M	SUB	0	3
M25	2013-05-29	2013	LOW	NT	10:58:00	MU	MAC	MGO	AD	M	SUB	0	3
M29	2013-06-04	2013	LOW	NT	11:00:00	TA	MAC	MGO	AD	M	SUB	1	3
M60	2013-06-24	2013	LOW	NT	11:10:00	TA	MAC	MGO	AD	M	SUB	0	3
M84	2013-07-05	2013	LOW	NT	11:13:00	IB	MAC	MGO	AD	M	SUB	0	3
M93	2013-07-07	2013	LOW	NT	11:46:00	TA	MAC	MGO	AD	M	SUB	0	2.6
M128	2013-07-25	2013	LOW	NT	10:49:00	IB	MAC	MGO	AD	M	SUB	1	3
M144	2013-08-02	2013	LOW	NT	09:58:00	IB	MAC	MGO	AD	M	SUB	0	3
M192	2013-08-26	2013	LOW	NT	15:11:00	IB	MAC	MGO	AD	M	SUB	0	3
M5	2013-05-11	2013	LOW	NT	14:10:00	MU	MAC	OFE	AD	F	SUB	0	3
M14	2013-05-20	2013	LOW	NT	09:59:00	IB	MAC	OFE	AD	F	SUB	0	3
M22	2013-05-24	2013	LOW	NT	07:36:00	IB	MAC	OFE	AD	F	SUB	0	3
M45	2013-06-18	2013	LOW	PRE	12:12:00	IA	MAC	OFE	AD	F	SUB	0	3
M48	2013-06-19	2013	LOW	PRE	11:15:00	IA	MAC	OFE	AD	F	SUB	1	3
M52	2013-06-20	2013	LOW	PRE	10:25:00	IA	MAC	OFE	AD	F	SUB	0	2.2
M61	2013-06-26	2013	LOW	T	08:52:00	IB	MAC	OFE	AD	F	SUB	0	3
M98	2013-07-10	2013	LOW	T	10:55:00	CSF/FS	MAC	OFE	AD	F	SUB	0	2.7
M109	2013-07-16	2013	LOW	T	N/A	IA	MAC	OFE	AD	F	SUB	0	1.6
M138	2013-07-29	2013	LOW	T	10:10:00	TA	MAC	OFE	AD	F	SUB	0	1
M173	2013-08-14	2013	LOW	T	10:50:00	IA	MAC	OFE	AD	F	SUB	0	2.5
M197	2013-08-27	2013	LOW	T	12:35:00	TA	MAC	OFE	AD	F	SUB	0	3
M198	2013-08-28	2013	LOW	T	13:56:00	MU	MAC	OFE	AD	F	SUB	0	3
M276	2014-05-18	2014	HIGH	NT	16:18:00	PC	MAC	OFE	AD	F	SUB	0	2.2
M291	2014-05-24	2014	HIGH	NT	10:43:00	PC	MAC	OFE	AD	F	SUB	0	3
M334	2014-06-11	2014	HIGH	NT	11:17:00	PC	MAC	OFE	AD	F	SUB	0	3
M341	2014-06-12	2014	HIGH	NT	16:13:00	PC	MAC	OFE	AD	F	SUB	0	3
M350	2014-06-15	2014	HIGH	NT	13:20:00	MB/EB	MAC	OFE	AD	F	SUB	0	3
M360	2014-06-17	2014	HIGH	NT	08:55:00	BW/MB	MAC	OFE	AD	F	SUB	0	3
M370	2014-06-20	2014	HIGH	NT	10:05:00	DS	MAC	OFE	AD	F	SUB	0	1.2
M375	2014-06-22	2014	HIGH	NT	10:16:00	DS	MAC	OFE	AD	F	SUB	0	3
M421	2014-07-10	2014	HIGH	NT	15:08:00	PC	MAC	OFE	AD	F	SUB	0	1
M538	2014-08-05	2014	HIGH	NT	15:27:00	PC	MAC	OFE	AD	F	SUB	0	3
M545	2014-08-06	2014	HIGH	NT	13:36:00	PC	MAC	OFE	AD	F	SUB	0	3
M558	2014-08-07	2014	HIGH	NT	11:58:00	PC	MAC	OFE	AD	F	SUB	0	3
M577	2014-08-11	2014	HIGH	NT	12:12:00	MB	MAC	OFE	AD	F	SUB	0	3
M586	2014-08-13	2014	HIGH	NT	10:25:00	DS	MAC	OFE	AD	F	SUB	1	3
M600	2014-08-15	2014	HIGH	NT	10:20:00	MB	MAC	OFE	AD	F	SUB	0	3
M607	2014-08-15	2014	HIGH	NT	14:30:00	PC	MAC	OFE	AD	F	SUB	0	2.7
M614	2014-08-18	2014	HIGH	NT	07:54:00	GG	MAC	OFE	AD	F	SUB	0	3
M625	2014-08-20	2014	HIGH	NT	08:20:00	DS	MAC	OFE	AD	F	SUB	0	1.2
M634	2014-08-21	2014	HIGH	NT	16:45:00	PC	MAC	OFE	AD	F	SUB	0	3
M653	2014-08-23	2014	HIGH	NT	15:00:00	DS	MAC	OFE	AD	F	SUB	0	3
M158	2013-08-09	2013	LOW	NT	07:18:00	IB	MAC	RIC	SUBAD	M	SUB	0	3
M176	2013-08-15	2013	LOW	NT	16:14:00	PT/MU	MAC	RIC	SUBAD	M	SUB	0	2.7
M183	2013-08-18	2013	LOW	NT	11:23:00	IB	MAC	RIC	SUBAD	M	SUB	0	3
M193	2013-08-26	2013	LOW	NT	16:35:00	IB	MAC	RIC	SUBAD	M	SUB	0	3
M259	2014-05-13	2014	HIGH	NT	10:11:00	PC	MAC	RIC	AD	M	SUB	0	3
M272	2014-05-17	2014	HIGH	NT	17:43:00	PC	MAC	RIC	AD	M	SUB	0	3
M302	2014-05-26	2014	HIGH	NT	16:36:00	PC	MAC	RIC	AD	M	SUB	0	1.2
M303	2014-05-27	2014	HIGH	NT	10:26:00	IA	MAC	RIC	AD	M	SUB	0	3
M328	2014-06-09	2014	HIGH	NT	15:16:00	MB/PC	MAC	RIC	AD	M	SUB	0	3
M336	2014-06-11	2014	HIGH	NT	12:34:00	PC	MAC	RIC	AD	M	SUB	0	3
M359	2014-06-16	2014	HIGH	NT	11:45:00	PC	MAC	RIC	AD	M	SUB	1	3
M434	2014-07-15	2014	HIGH	NT	13:07:00	DS	MAC	RIC	AD	M	SUB	0	3
M436	2014-07-15	2014	HIGH	NT	15:14:00	DS	MAC	RIC	AD	M	SUB	0	3
M440	2014-07-17	2014	HIGH	PRE	10:40:00	DS	MAC	RIC	AD	M	SUB	0	3
M446	2014-07-18	2014	HIGH	PRE	16:41:00	DS	MAC	RIC	AD	M	SUB	0	1.2
M452	2014-07-19	2014	HIGH	PRE	15:15:00	MB	MAC	RIC	AD	M	SUB	0	3
M453	2014-07-20	2014	HIGH	PRE	11:30:00	EB	MAC	RIC	AD	M	SUB	0	3
M460	2014-07-21	2014	HIGH	PRE	14:32:00	MB	MAC	RIC	AD	M	SUB	0	1
M479	2014-07-23	2014	HIGH	T	16:22:00	DS	MAC	RIC	AD	M	SUB	0	3
M486	2014-07-25	2014	HIGH	T	08:24:00	MB	MAC	RIC	AD	M	SUB	0	3
M495	2014-07-27	2014	HIGH	T	11:50:00	PC	MAC	RIC	AD	M	SUB	0	3
M498	2014-07-28	2014	HIGH	T	12:15:00	IA	MAC	RIC	AD	M	SUB	0	2
M506	2014-07-30	2014	HIGH	T	13:46:00	MB	MAC	RIC	AD	M	SUB	0	3
M518	2014-08-02	2014	HIGH	T	14:24:00	MB	MAC	RIC	AD	M	SUB	0	3
M550	2014-08-06	2014	HIGH	T	15:11:00	DS	MAC	RIC	AD	M	SUB	0	3
M561	2014-08-07	2014	HIGH	T	15:08:00	OMT	MAC	RIC	AD	M	SUB	0	3
M568	2014-08-08	2014	HIGH	T	10:00:00	MF	MAC	RIC	AD	M	SUB	0	3
M573	2014-08-11	2014	HIGH	T	10:58:00	MB	MAC	RIC	AD	M	SUB	0	3
M585	2014-08-13	2014	HIGH	T	11:25:00	DS	MAC	RIC	AD	M	SUB	0	3
M588	2014-08-13	2014	HIGH	T	17:46:00	PC	MAC	RIC	AD	M	SUB	0	3
M590	2014-08-13	2014	HIGH	T	18:08:00	PC	MAC	RIC	AD	M	SUB	0	3
M604	2014-08-13	2014	HIGH	T	15:30:00	PC	MAC	RIC	AD	M	SUB	0	0.5
M598	2014-08-14	2014	HIGH	T	13:06:00	DS	MAC	RIC	AD	M	SUB	0	3
M613	2014-08-18	2014	HIGH	T	11:13:00	BS	MAC	RIC	AD	M	SUB	0	3
M619	2014-08-19	2014	HIGH	T	07:40:00	MB	MAC	RIC	AD	M	SUB	0	3
M627	2014-08-20	2014	HIGH	T	11:09:00	DS	MAC	RIC	AD	M	SUB	0	2.2
M632	2014-08-21	2014	HIGH	T	14:10:00	PC	MAC	RIC	AD	M	SUB	0	3
M633	2014-08-21	2014	HIGH	T	14:44:00	PC	MAC	RIC	AD	M	SUB	0	1.9
M638	2014-08-21	2014	HIGH	T	15:24:00	DS	MAC	RIC	AD	M	SUB	0	1.4
M639	2014-08-22	2014	HIGH	T	10:14:00	DS	MAC	RIC	AD	M	SUB	0	3
M658	2014-08-25	2014	HIGH	T	10:07:00	MB	MAC	RIC	AD	M	SUB	0	3
T16	2013-06-02	2013	HIGH	NT	16:24:00	MF	SPO	RIN	AD	M	DOM	0	2.4
T19	2013-06-04	2013	HIGH	NT	16:55:00	IB	SPO	RIN	AD	M	DOM	0	3
T21	2013-06-09	2013	HIGH	NT	08:40:00	TA	SPO	RIN	AD	M	DOM	0	3
T24	2013-06-11	2013	HIGH	NT	16:18:00	IB/Francisco	SPO	RIN	AD	M	DOM	0	3
T30	2013-06-14	2013	HIGH	NT	10:05:00	IA	SPO	RIN	AD	M	DOM	0	1
T51	2013-07-08	2013	HIGH	NT	16:39:00	TA	SPO	RIN	AD	M	DOM	1	3
T58	2013-07-15	2013	HIGH	NT	10:15:00	MF/TA	SPO	RIN	AD	M	DOM	0	1.5
T77	2013-08-06	2013	HIGH	NT	10:14:00	IB	SPO	RIN	AD	M	DOM	0	2.2
T86	2013-08-14	2013	HIGH	NT	16:36:00	TA	SPO	RIN	AD	M	DOM	0	3
T101	2013-08-21	2013	HIGH	NT	13:45:00	IB	SPO	RIN	AD	M	DOM	0	3
T140	2014-06-17	2014	LOW	NT	09:11:00	MF	SPO	RIN	AD	M	DOM	0	3
T145	2014-06-19	2014	LOW	NT	14:00:00	DS	SPO	RIN	AD	M	DOM	0	3
T148	2014-06-21	2014	LOW	NT	11:25:00	PC	SPO	RIN	AD	M	DOM	0	3
T197	2014-07-18	2014	LOW	NT	10:10:00	BS	SPO	RIN	AD	M	DOM	0	3
T201	2014-07-18	2014	LOW	NT	10:24:00	PC	SPO	RIN	AD	M	DOM	0	3
T211	2014-07-19	2014	LOW	NT	17:34:00	PC	SPO	RIN	AD	M	DOM	0	2
T247	2014-07-31	2014	LOW	T	11:14:00	PC	SPO	RIN	AD	M	DOM	0	1.5
T255	2014-08-02	2014	LOW	T	09:55:00	PC	SPO	RIN	AD	M	DOM	0	3
T256	2014-08-02	2014	LOW	T	10:30:00	PC	SPO	RIN	AD	M	DOM	0	3
T261	2014-08-03	2014	LOW	T	12:50:00	PC	SPO	RIN	AD	M	DOM	1	3
T268	2014-08-03	2014	LOW	T	11:26:00	DS	SPO	RIN	AD	M	DOM	0	3
T277	2014-08-09	2014	LOW	T	12:15:00	MB	SPO	RIN	AD	M	DOM	0	3
T278	2014-08-09	2014	LOW	T	13:06:00	PC	SPO	RIN	AD	M	DOM	0	3
T279	2014-08-10	2014	LOW	T	09:07:00	PC	SPO	RIN	AD	M	DOM	1	3
T290	2014-08-13	2014	LOW	T	11:00:00	PC	SPO	RIN	AD	M	DOM	0	3
T305	2014-08-17	2014	LOW	T	11:20:00	PC	SPO	RIN	AD	M	DOM	0	3
T312	2014-08-23	2014	LOW	T	11:25:00	PC	SPO	RIN	AD	M	DOM	0	3
T116	2014-05-30	2014	LOW	NT	11:35:00	IA	SPO	ROB	SUBAD	M	SUB	0	3
T138	2014-06-15	2014	LOW	NT	09:36:00	DS	SPO	ROB	SUBAD	M	SUB	0	3
T152	2014-06-21	2014	LOW	NT	14:22:00	PC	SPO	ROB	SUBAD	M	SUB	0	2
T153	2014-06-22	2014	LOW	NT	13:19:00	PC	SPO	ROB	SUBAD	M	SUB	0	3
T189	2014-07-13	2014	LOW	NT	12:54:00	MB	SPO	ROB	SUBAD	M	SUB	0	3
T194	2014-07-16	2014	LOW	NT	16:40:00	MB	SPO	ROB	SUBAD	M	SUB	0	3
T196	2014-07-18	2014	LOW	NT	09:20:00	IA	SPO	ROB	SUBAD	M	SUB	0	3
T204	2014-07-19	2014	LOW	NT	10:15:00	MF	SPO	ROB	SUBAD	M	SUB	0	3
T207	2014-07-19	2014	LOW	NT	14:30:00	PC	SPO	ROB	SUBAD	M	SUB	0	3
T226	2014-07-25	2014	LOW	NT	10:25:00	PC	SPO	ROB	SUBAD	M	SUB	0	3
T227	2014-07-25	2014	LOW	NT	11:30:00	PC	SPO	ROB	SUBAD	M	SUB	0	3
T232	2014-07-27	2014	LOW	NT	10:34:00	DS	SPO	ROB	SUBAD	M	SUB	0	3
T234	2014-07-29	2014	LOW	NT	08:45:00	MB	SPO	ROB	SUBAD	M	SUB	0	3
T246	2014-07-31	2014	LOW	NT	07:24:00	PC	SPO	ROB	SUBAD	M	SUB	0	3
T258	2014-08-02	2014	LOW	NT	09:55:00	PC	SPO	ROB	SUBAD	M	SUB	0	3
T276	2014-08-09	2014	LOW	NT	11:10:00	MB	SPO	ROB	SUBAD	M	SUB	0	3
T288	2014-08-13	2014	LOW	NT	10:35:00	PC	SPO	ROB	SUBAD	M	SUB	0	3
T291	2014-08-13	2014	LOW	NT	10:07:00	BS	SPO	ROB	SUBAD	M	SUB	0	3
T297	2014-08-15	2014	LOW	NT	10:00:00	PC	SPO	ROB	SUBAD	M	SUB	1	3
T309	2014-08-17	2014	LOW	NT	13:03:00	MB	SPO	ROB	SUBAD	M	SUB	0	3
M38	2013-06-08	2013	LOW	NT	16:24:00	IB	MAC	SOL	AD	F	SUB	1	3
M90	2013-07-05	2013	LOW	NT	17:01:00	MF	MAC	SOL	AD	F	SUB	0	1.5
M94	2013-07-07	2013	LOW	NT	11:53:00	TA/MF	MAC	SOL	AD	F	SUB	1	3
M104	2013-07-11	2013	LOW	NT	15:15:00	TA	MAC	SOL	AD	F	SUB	1	3
M141	2013-07-30	2013	LOW	NT	11:55:00	TA	MAC	SOL	AD	F	SUB	0	3
M174	2013-08-15	2013	LOW	NT	11:30:00	FS	MAC	SOL	AD	F	SUB	0	3
M194	2013-08-26	2013	LOW	NT	17:07:00	IB	MAC	SOL	AD	F	SUB	0	3
M274	2014-05-18	2014	HIGH	NT	13:02:00	PC	MAC	SOL	AD	F	SUB	0	3
M311	2014-06-01	2014	HIGH	NT	10:07:00	PC	MAC	SOL	AD	F	SUB	0	3
M329	2014-06-09	2014	HIGH	NT	14:20:00	RP/MB	MAC	SOL	AD	F	SUB	0	3
M333	2014-06-11	2014	HIGH	NT	N/A	PC	MAC	SOL	AD	F	SUB	0	1.9
M353	2014-06-16	2014	HIGH	PRE	08:30:00	BT/MB	MAC	SOL	AD	F	SUB	0	3
M355	2014-06-16	2014	HIGH	NT	09:04:00	PC	MAC	SOL	AD	F	SUB	0	3
M444	2014-07-18	2014	HIGH	PRE	15:51:00	DS	MAC	SOL	AD	F	SUB	0	3
M456	2014-07-20	2014	HIGH	PRE	13:38:00	DS	MAC	SOL	AD	F	SUB	0	3
M462	2014-07-22	2014	HIGH	PRE	12:16:00	MB	MAC	SOL	AD	F	SUB	1	3
M477	2014-07-23	2014	HIGH	T	14:33:00	MB	MAC	SOL	AD	F	SUB	0	1.4
M532	2014-08-04	2014	HIGH	T	11:39:00	PC	MAC	SOL	AD	F	SUB	0	3
M536	2014-08-05	2014	HIGH	T	14:01:00	PC	MAC	SOL	AD	F	SUB	0	3
M554	2014-08-07	2014	HIGH	T	09:35:00	PC	MAC	SOL	AD	F	SUB	0	2.6
M569	2014-08-08	2014	HIGH	T	10:22:00	MF	MAC	SOL	AD	F	SUB	0	2.2
M571	2014-08-11	2014	HIGH	T	11:56:00	MB/GG	MAC	SOL	AD	F	SUB	0	3
M610	2014-08-17	2014	HIGH	T	15:06:00	PC	MAC	SOL	AD	F	SUB	0	3
M626	2014-08-20	2014	HIGH	T	10:48:00	DS	MAC	SOL	AD	F	SUB	0	3
M16	2013-05-22	2013	LOW	NT	13:13:00	IA	MAC	SRG	AD	M	DOM	1	3
M24	2013-05-29	2013	LOW	NT	10:15:00	IA	MAC	SRG	AD	M	DOM	0	3
M27	2013-06-02	2013	LOW	NT	16:57:00	IB	MAC	SRG	AD	M	DOM	0	3
M36	2013-06-05	2013	LOW	NT	12:25:00	RP	MAC	SRG	AD	M	DOM	0	1.5
M56	2013-06-22	2013	LOW	PRE	13:05:00	MF	MAC	SRG	AD	M	DOM	0	3
M63	2013-06-26	2013	LOW	T	11:45:00	IB	MAC	SRG	AD	M	DOM	1	3
M71	2013-06-28	2013	LOW	T	16:40:00	csf	MAC	SRG	AD	M	DOM	0	3
M76	2013-06-30	2013	LOW	T	17:01:00	TA	MAC	SRG	AD	M	DOM	0	3
M110	2013-07-16	2013	LOW	T	13:48:00	ta	MAC	SRG	AD	M	DOM	0	3
M132	2013-07-27	2013	LOW	T	11:17:00	TA	MAC	SRG	AD	M	DOM	0	3
M152	2013-08-05	2013	LOW	T	09:56:00	TA	MAC	SRG	AD	M	DOM	1	3
M181	2013-08-17	2013	LOW	T	14:27:00	MU	MAC	SRG	AD	M	DOM	0	3
M200	2013-08-29	2013	LOW	T	10:08:00	TA	MAC	SRG	AD	M	DOM	1	3
M279	2014-05-19	2014	HIGH	NT	11:42:00	IA	MAC	SRG	AD	M	DOM	1	3
M292	2014-05-24	2014	HIGH	NT	08:55:00	DS	MAC	SRG	AD	M	DOM	0	2.7
M310	2014-05-30	2014	HIGH	NT	12:15:00	PC	MAC	SRG	AD	M	DOM	0	1.9
M354	2014-06-16	2014	HIGH	NT	12:05:00	BT/MB	MAC	SRG	AD	M	DOM	0	3
M366	2014-06-20	2014	HIGH	NT	10:04:00	DS	MAC	SRG	AD	M	DOM	0	1.6
M367	2014-06-20	2014	HIGH	NT	11:56:00	DS	MAC	SRG	AD	M	DOM	0	3
M371	2014-06-21	2014	HIGH	NT	12:08:00	EB	MAC	SRG	AD	M	DOM	0	1.8
M431	2014-07-12	2014	HIGH	NT	14:42:00	PC/BS	MAC	SRG	AD	M	DOM	0	1.2
M475	2014-07-23	2014	HIGH	NT	16:54:00	MB	MAC	SRG	AD	M	DOM	0	3
M484	2014-07-24	2014	HIGH	NT	12:22:00	DS	MAC	SRG	AD	M	DOM	0	3
M489	2014-07-26	2014	HIGH	NT	09:32:00	MF	MAC	SRG	AD	M	DOM	0	3
M508	2014-07-30	2014	HIGH	NT	10:20:00	RP	MAC	SRG	AD	M	DOM	0	3
M510	2014-08-01	2014	HIGH	NT	16:02:00	EB	MAC	SRG	AD	M	DOM	0	3
M516	2014-08-02	2014	HIGH	NT	12:20:00	GG	MAC	SRG	AD	M	DOM	0	3
M522	2014-08-02	2014	HIGH	NT	16:44:00	MB	MAC	SRG	AD	M	DOM	0	3
M523	2014-08-04	2014	HIGH	NT	08:40:00	PC	MAC	SRG	AD	M	DOM	0	3
M530	2014-08-04	2014	HIGH	NT	13:20:00	PC	MAC	SRG	AD	M	DOM	0	3
M534	2014-08-05	2014	HIGH	NT	12:18:00	EB	MAC	SRG	AD	M	DOM	0	3
M537	2014-08-05	2014	HIGH	NT	15:12:00	PC	MAC	SRG	AD	M	DOM	1	3
M549	2014-08-06	2014	HIGH	NT	18:03:00	DS	MAC	SRG	AD	M	DOM	0	3
M556	2014-08-07	2014	HIGH	NT	12:40:00	PC	MAC	SRG	AD	M	DOM	0	3
M562	2014-08-08	2014	HIGH	NT	10:57:00	GG	MAC	SRG	AD	M	DOM	0	3
M580	2014-08-10	2014	HIGH	NT	10:11:00	DS	MAC	SRG	AD	M	DOM	1	3
M575	2014-08-11	2014	HIGH	NT	10:20:00	MB	MAC	SRG	AD	M	DOM	0	3
M579	2014-08-12	2014	HIGH	NT	11:30:00	MB	MAC	SRG	AD	M	DOM	0	3
M593	2014-08-13	2014	HIGH	NT	15:15:00	PC	MAC	SRG	AD	M	DOM	0	3
M599	2014-08-14	2014	HIGH	NT	16:08:00	DS	MAC	SRG	AD	M	DOM	1	3
M608	2014-08-16	2014	HIGH	NT	15:45:00	PC	MAC	SRG	AD	M	DOM	0	3
M618	2014-08-19	2014	HIGH	NT	09:35:00	MB/EB	MAC	SRG	AD	M	DOM	1	3
M628	2014-08-20	2014	HIGH	NT	10:33:00	DS	MAC	SRG	AD	M	DOM	0	3
M629	2014-08-20	2014	HIGH	NT	14:50:00	MB	MAC	SRG	AD	M	DOM	0	2.4
M649	2014-08-23	2014	HIGH	NT	AM	PC	MAC	SRG	AD	M	DOM	0	3
M659	2014-08-26	2014	HIGH	NT	14:05:00	MB/GG	MAC	SRG	AD	M	DOM	0	3
M661	2014-08-27	2014	HIGH	NT	12:26:00	MB	MAC	SRG	AD	M	DOM	0	3
M39	2013-06-10	2013	LOW	NT	10:44:00	MF/TA	MAC	SRP	AD	M	SUB	0	3
M41	2013-06-13	2013	LOW	NT	12:15:00	IB	MAC	SRP	AD	M	SUB	0	3
M81	2013-07-03	2013	LOW	NT	14:09:00	ta	MAC	SRP	AD	M	SUB	0	3
M92	2013-07-06	2013	LOW	NT	14:55:00	CSF	MAC	SRP	AD	M	SUB	0	3
M139	2013-07-30	2013	LOW	NT	09:33:00	TA	MAC	SRP	AD	M	SUB	0	3
M160	2013-08-09	2013	LOW	NT	14:30:00	ta	MAC	SRP	AD	M	SUB	0	3
M163	2013-08-10	2013	LOW	NT	16:36:00	ta	MAC	SRP	AD	M	SUB	0	3
M180	2013-08-17	2013	LOW	NT	13:02:00	MU	MAC	SRP	AD	M	SUB	0	3
M202	2013-08-29	2013	LOW	NT	12:05:00	TA	MAC	SRP	AD	M	SUB	0	3
T23	2013-06-11	2013	HIGH	NT	09:55:00	TA/IA	SPO	TET	AD	M	DOM	0	3
T28	2013-06-13	2013	HIGH	NT	09:34:00	TA	SPO	TET	AD	M	DOM	0	3
T31	2013-06-18	2013	HIGH	NT	12:42:00	TA	SPO	TET	AD	M	DOM	0	3
T39	2013-06-30	2013	HIGH	NT	10:45:00	IB	SPO	TET	AD	M	DOM	0	3
T42	2013-07-01	2013	HIGH	NT	16:28:00	ta	SPO	TET	AD	M	DOM	1	3
T43	2013-07-02	2013	HIGH	NT	14:16:00	ta	SPO	TET	AD	M	DOM	0	2.7
T54	2013-07-13	2013	HIGH	T	10:45:00	AT/TA	SPO	TET	AD	M	DOM	0	3
T65	2013-07-24	2013	HIGH	T	14:17:00	MU	SPO	TET	AD	M	DOM	0	3
T68	2013-07-25	2013	HIGH	T	08:05:00	JK	SPO	TET	AD	M	DOM	0	3
T81	2013-08-11	2013	HIGH	T	10:10:00	IB	SPO	TET	AD	M	DOM	0	1.1
T91	2013-08-17	2013	HIGH	T	07:35:00	IB/JK	SPO	TET	AD	M	DOM	0	3
T123	2014-06-03	2014	LOW	NT	09:30:00	IA	SPO	TET	AD	M	DOM	0	1.9
T149	2014-06-21	2014	LOW	NT	12:03:00	PC	SPO	TET	AD	M	DOM	1	3
T156	2014-06-22	2014	LOW	NT	10:40:00	PC	SPO	TET	AD	M	DOM	0	1
T233	2014-07-29	2014	LOW	NT	08:54:00	MB	SPO	TET	AD	M	DOM	0	3
M18	2013-05-22	2013	LOW	NT	15:18:00	MU	MAC	THE	AD	F	DOM	0	3
M20	2013-05-22	2013	LOW	NT	17:25:00	MU	MAC	THE	AD	F	DOM	0	2.2
M70	2013-06-28	2013	LOW	PRE	11:40:00	IB	MAC	THE	AD	F	DOM	1	2.5
M86	2013-07-05	2013	LOW	T	13:27:00	TA	MAC	THE	AD	F	DOM	0	3
M106	2013-07-11	2013	LOW	T	16:34:00	TA	MAC	THE	AD	F	DOM	0	3
M117	2013-07-20	2013	LOW	T	12:25:00	TA	MAC	THE	AD	F	DOM	0	3
M127	2013-07-24	2013	LOW	T	11:50:00	TA	MAC	THE	AD	F	DOM	0	3
M143	2013-08-01	2013	LOW	T	10:30:00	IB	MAC	THE	AD	F	DOM	0	3
M164	2013-08-12	2013	LOW	T	10:57:00	IA	MAC	THE	AD	F	DOM	0	3
M166	2013-08-12	2013	LOW	T	15:44:00	TA	MAC	THE	AD	F	DOM	0	3
M169	2013-08-13	2013	LOW	T	08:15:00	IB	MAC	THE	AD	F	DOM	0	3
M188	2013-08-23	2013	LOW	T	08:40:00	TA	MAC	THE	AD	F	DOM	0	3
M190	2013-08-24	2013	LOW	T	09:50:00	MU	MAC	THE	AD	F	DOM	0	3
M205	2013-08-30	2013	LOW	T	16:30:00	IB	MAC	THE	AD	F	DOM	0	3
M268	2014-05-17	2014	HIGH	NT	15:18:00	DS	MAC	THE	AD	F	DOM	0	3
M271	2014-05-17	2014	HIGH	NT	14:17:00	PC	MAC	THE	AD	F	DOM	0	3
M309	2014-05-30	2014	HIGH	NT	10:07:00	PC	MAC	THE	AD	F	DOM	0	3
M342	2014-06-13	2014	HIGH	NT	14:39:00	PC	MAC	THE	AD	F	DOM	0	3
M368	2014-06-20	2014	HIGH	NT	10:35:00	DS	MAC	THE	AD	F	DOM	0	3
M447	2014-07-18	2014	HIGH	NT	14:43:00	DS	MAC	THE	AD	F	DOM	0	3
M454	2014-07-20	2014	HIGH	NT	15:00:00	DS	MAC	THE	AD	F	DOM	0	3
M473	2014-07-23	2014	HIGH	NT	14:50:00	PC	MAC	THE	AD	F	DOM	0	3
M507	2014-07-30	2014	HIGH	NT	10:20:00	OMT	MAC	THE	AD	F	DOM	0	3
M521	2014-08-02	2014	HIGH	NT	14:46:00	MB	MAC	THE	AD	F	DOM	0	3
M526	2014-08-04	2014	HIGH	NT	10:33:00	PC	MAC	THE	AD	F	DOM	0	3
M543	2014-08-06	2014	HIGH	NT	11:30:00	PC	MAC	THE	AD	F	DOM	0	3
M551	2014-08-06	2014	HIGH	NT	13:35:00	DS	MAC	THE	AD	F	DOM	0	3
M582	2014-08-13	2014	HIGH	NT	09:28:00	DS	MAC	THE	AD	F	DOM	0	3
M611	2014-08-17	2014	HIGH	NT	15:29:00	PC	MAC	THE	AD	F	DOM	0	3
M621	2014-08-19	2014	HIGH	NT	16:37:00	PC	MAC	THE	AD	F	DOM	0	3
M53	2013-06-20	2013	LOW	PRE	10:50:00	FS	MAC	TIT	AD	M	SUB	0	3
M91	2013-07-06	2013	LOW	T	12:30:00	IB	MAC	TIT	AD	M	SUB	0	3
M105	2013-07-11	2013	LOW	T	15:51:00	TA	MAC	TIT	AD	M	SUB	0	3
M129	2013-07-25	2013	LOW	T	11:19:00	IB	MAC	TIT	AD	M	SUB	0	2.4
M151	2013-08-04	2013	LOW	T	12:14:00	TA	MAC	TIT	AD	M	SUB	0	3
T13	2013-05-30	2013	HIGH	NT	16:15:00	IB	SPO	TRU	AD	M	DOM	0	3
T20	2013-06-05	2013	HIGH	NT	15:19:00	TA	SPO	TRU	AD	M	DOM	1	2.2
T36	2013-06-28	2013	HIGH	NT	18:10:00	TA	SPO	TRU	AD	M	DOM	0	1.6
T71	2013-07-26	2013	HIGH	NT	18:16:00	TA	SPO	TRU	AD	M	DOM	0	2.8
T74	2013-07-29	2013	HIGH	NT	11:15:00	IB	SPO	TRU	AD	M	DOM	0	3
T84	2013-08-14	2013	HIGH	NT	14:04:00	TA	SPO	TRU	AD	M	DOM	0	3
T109	2013-08-27	2013	HIGH	NT	16:20:00	IB	SPO	TRU	AD	M	DOM	0	3
T121	2014-06-02	2014	LOW	NT	18:01:00	DS	SPO	TRU	AD	M	DOM	0	3
T131	2014-06-12	2014	LOW	NT	10:58:00	DS	SPO	TRU	AD	M	DOM	0	3
T139	2014-06-15	2014	LOW	NT	09:09:00	DS	SPO	TRU	AD	M	DOM	0	3
T198	2014-07-18	2014	LOW	NT	10:35:00	BS	SPO	TRU	AD	M	DOM	0	3
T222	2014-07-25	2014	LOW	T	11:25:00	PC	SPO	TRU	AD	M	DOM	0	3
T244	2014-07-30	2014	LOW	T	16:52:00	PC	SPO	TRU	AD	M	DOM	0	3
T252	2014-07-31	2014	LOW	T	15:41:00	DS	SPO	TRU	AD	M	DOM	0	3
T269	2014-08-03	2014	LOW	T	11:31:00	DS	SPO	TRU	AD	M	DOM	0	3
T274	2014-08-07	2014	LOW	T	11:17:00	DS	SPO	TRU	AD	M	DOM	0	3
T275	2014-08-09	2014	LOW	T	10:15:00	MB	SPO	TRU	AD	M	DOM	0	3
T281	2014-08-12	2014	LOW	T	09:17:00	PC	SPO	TRU	AD	M	DOM	0	3
T284	2014-08-12	2014	LOW	T	17:09:00	DS	SPO	TRU	AD	M	DOM	0	3
M13	2013-05-19	2013	LOW	NT	11:49:00	IB	MAC	YOL	AD	F	SUB	0	3
M43	2013-06-14	2013	LOW	NT	12:50:00	TA	MAC	YOL	AD	F	SUB	0	2.3
M51	2013-06-20	2013	LOW	NT	11:10:00	IA	MAC	YOL	AD	F	SUB	0	3
M67	2013-06-27	2013	LOW	NT	13:28:00	TA	MAC	YOL	AD	F	SUB	0	1.2
M74	2013-06-30	2013	LOW	NT	14:57:00	TA	MAC	YOL	AD	F	SUB	0	1.5
M85	2013-07-05	2013	LOW	NT	12:50:00	MF	MAC	YOL	AD	F	SUB	0	3
M133	2013-07-27	2013	LOW	NT	11:35:00	TA	MAC	YOL	AD	F	SUB	0	2.2
M161	2013-08-10	2013	LOW	NT	15:15:00	ta	MAC	YOL	AD	F	SUB	0	3
M182	2013-08-18	2013	LOW	NT	11:10:00	IB/CSF	MAC	YOL	AD	F	SUB	0	3
M191	2013-08-25	2013	LOW	NT	11:09:00	TA	MAC	YOL	AD	F	SUB	0	3
T228	2014-07-25	2014	LOW	NT	10:55:00	PC	SPO	PAC	AD	M	SUB	0	3
T301	2014-08-16	2014	LOW	NT	10:35:00	PC	SPO	PAC	AD	M	SUB	0	3

## Sheet: Hymenolepid. infection
Sample ID #	Date	Year	Provisioning	Antiparasitic	Time	Collector	Group	ID Ind	Age	Sex	RANK	Hymenolepid.	FecalSampleW
M1	2013-05-06	2013	LOW	NT	11:13:30	TA	MAC	MGO	AD	M	SUB	0	3
M100	2013-07-11	2013	LOW	T	11:19:00	CSF	MAC	ING	AD	F	SUB	0	3
M101	2013-07-11	2013	LOW	NT	13:31:00	TA	MAC	CRD	SUBAD	F	SUB	1	1.5
M102	2013-07-11	2013	LOW	NT	14:03:00	TA	MAC	ERN	AD	M	DOM	0	3
M104	2013-07-11	2013	LOW	NT	15:15:00	TA	MAC	SOL	AD	F	SUB	0	3
M105	2013-07-11	2013	LOW	T	15:51:00	TA	MAC	TIT	AD	M	SUB	0	3
M106	2013-07-11	2013	LOW	T	16:34:00	TA	MAC	THE	AD	F	DOM	0	3
M108	2013-07-14	2013	LOW	T	11:51:00	TA	MAC	EST	AD	F	DOM	0	3
M109	2013-07-16	2013	LOW	T	N/A	IA	MAC	OFE	AD	F	SUB	0	1.6
M110	2013-07-16	2013	LOW	T	13:48:00	ta	MAC	SRG	AD	M	DOM	1	3
M114	2013-07-18	2013	LOW	T	16:30:00	IB	MAC	EDU	AD	M	DOM	0	3
M115	2013-07-18	2013	LOW	NT	16:35:00	IB	MAC	ERN	AD	M	DOM	1	3
M116	2013-07-20	2013	LOW	NT	12:17:00	TA	MAC	MAV	SUBAD	M	SUB	0	3
M117	2013-07-20	2013	LOW	T	12:25:00	TA	MAC	THE	AD	F	DOM	1	3
M120	2013-07-21	2013	LOW	NT	07:25:00	MF	MAC	ERN	AD	M	DOM	0	3
M121	2013-07-21	2013	LOW	NT	13:22:00	IB	MAC	DAL	SUBAD	M	SUB	0	3
M123	2013-07-21	2013	LOW	T	18:14:00	IB	MAC	EST	AD	F	DOM	0	3
M124	2013-07-24	2013	LOW	T	10:37:00	TA	MAC	EST	AD	F	DOM	0	3
M126	2013-07-24	2013	LOW	T	11:48:00	TA	MAC	EDU	AD	M	DOM	0	3
M127	2013-07-24	2013	LOW	T	11:50:00	TA	MAC	THE	AD	F	DOM	1	3
M128	2013-07-25	2013	LOW	NT	10:49:00	IB	MAC	MGO	AD	M	SUB	0	3
M129	2013-07-25	2013	LOW	T	11:19:00	IB	MAC	TIT	AD	M	SUB	0	2.4
M13	2013-05-19	2013	LOW	NT	11:49:00	IB	MAC	YOL	AD	F	SUB	0	3
M131	2013-07-25	2013	LOW	NT	12:46:00	IB/CSF	MAC	CRD	SUBAD	F	SUB	0	3
M132	2013-07-27	2013	LOW	T	11:17:00	TA	MAC	SRG	AD	M	DOM	0	3
M133	2013-07-27	2013	LOW	NT	11:35:00	TA	MAC	YOL	AD	F	SUB	0	2.2
M135	2013-07-28	2013	LOW	T	10:48:00	FS/TA	MAC	ING	AD	F	SUB	0	3
M136	2013-07-29	2013	LOW	NT	09:29:00	TA	MAC	MAW	AD	F	SUB	0	3
M138	2013-07-29	2013	LOW	T	10:10:00	TA	MAC	OFE	AD	F	SUB	0	1
M139	2013-07-30	2013	LOW	NT	09:33:00	TA	MAC	SRP	AD	M	SUB	0	3
M14	2013-05-20	2013	LOW	NT	09:59:00	IB	MAC	OFE	AD	F	SUB	0	3
M140	2013-07-30	2013	LOW	NT	10:28:00	TA	MAC	ERN	AD	M	DOM	1	3
M141	2013-07-30	2013	LOW	NT	11:55:00	TA	MAC	SOL	AD	F	SUB	0	3
M143	2013-08-01	2013	LOW	T	10:30:00	IB	MAC	THE	AD	F	DOM	1	3
M144	2013-08-02	2013	LOW	NT	09:58:00	IB	MAC	MGO	AD	M	SUB	0	3
M145	2013-08-02	2013	LOW	T	11:48:00	IB	MAC	EDU	AD	M	DOM	0	3
M146	2013-08-03	2013	LOW	NT	10:07:00	IB	MAC	MAW	AD	F	SUB	0	3
M149	2013-08-03	2013	LOW	T	16:16:00	TA	MAC	EST	AD	F	DOM	0	3
M15	2013-05-20	2013	LOW	NT	11:35:00	IB	MAC	ING	AD	F	SUB	0	3
M150	2013-08-03	2013	LOW	NT	18:04:00	TA	MAC	CRD	SUBAD	F	SUB	0	3
M151	2013-08-04	2013	LOW	T	12:14:00	TA	MAC	TIT	AD	M	SUB	1	3
M152	2013-08-05	2013	LOW	T	09:56:00	TA	MAC	SRG	AD	M	DOM	0	3
M154	2013-08-08	2013	LOW	NT	12:50:00	TA	MAC	CRD	SUBAD	F	SUB	1	3
M155	2013-08-08	2013	LOW	NT	13:00:00	TA	MAC	ERN	AD	M	DOM	1	3
M156	2013-08-08	2013	LOW	T	17:14:00	TA	MAC	EDU	AD	M	DOM	0	3
M157	2013-08-08	2013	LOW	NT	17:35:00	TA	MAC	MAV	SUBAD	M	SUB	0	3
M158	2013-08-09	2013	LOW	NT	07:18:00	IB	MAC	RIC	SUBAD	M	SUB	0	3
M16	2013-05-22	2013	LOW	NT	13:13:00	IA	MAC	SRG	AD	M	DOM	1	3
M160	2013-08-09	2013	LOW	NT	14:30:00	ta	MAC	SRP	AD	M	SUB	1	3
M161	2013-08-10	2013	LOW	NT	15:15:00	ta	MAC	YOL	AD	F	SUB	0	3
M163	2013-08-10	2013	LOW	NT	16:36:00	ta	MAC	SRP	AD	M	SUB	0	3
M164	2013-08-12	2013	LOW	T	10:57:00	IA	MAC	THE	AD	F	DOM	0	3
M166	2013-08-12	2013	LOW	T	15:44:00	TA	MAC	THE	AD	F	DOM	0	3
M167	2013-08-12	2013	LOW	NT	17:35:00	TA	MAC	MAW	AD	F	SUB	0	3
M169	2013-08-13	2013	LOW	T	08:15:00	IB	MAC	THE	AD	F	DOM	0	3
M17	2013-05-22	2013	LOW	NT	13:23:00	MU	MAC	MAV	SUBAD	M	SUB	0	2.1
M171	2013-08-13	2013	LOW	NT	11:00:00	IB	MAC	MAW	AD	F	SUB	0	3
M172	2013-08-13	2013	LOW	T	12:45:00	IB	MAC	EST	AD	F	DOM	0	3
M173	2013-08-14	2013	LOW	T	10:50:00	IA	MAC	OFE	AD	F	SUB	0	2.5
M174	2013-08-15	2013	LOW	NT	11:30:00	FS	MAC	SOL	AD	F	SUB	1	3
M175	2013-08-15	2013	LOW	NT	10:55:00	IA	MAC	ERN	AD	M	DOM	0	2.4
M176	2013-08-15	2013	LOW	NT	16:14:00	PT/MU	MAC	RIC	SUBAD	M	SUB	0	2.7
M177	2013-08-16	2013	LOW	T	10:40:00	IA	MAC	EST	AD	F	DOM	0	3
M178	2013-08-16	2013	LOW	T	15:29:00	TA	MAC	ING	AD	F	SUB	0	3
M179	2013-08-16	2013	LOW	T	15:45:00	TA	MAC	EDU	AD	M	DOM	0	2.4
M18	2013-05-22	2013	LOW	NT	15:18:00	MU	MAC	THE	AD	F	DOM	0	3
M180	2013-08-17	2013	LOW	NT	13:02:00	MU	MAC	SRP	AD	M	SUB	0	3
M181	2013-08-17	2013	LOW	T	14:27:00	MU	MAC	SRG	AD	M	DOM	0	3
M182	2013-08-18	2013	LOW	NT	11:10:00	IB/CSF	MAC	YOL	AD	F	SUB	0	3
M183	2013-08-18	2013	LOW	NT	11:23:00	IB	MAC	RIC	SUBAD	M	SUB	0	3
M185	2013-08-18	2013	LOW	NT	14:20:00	TA	MAC	DAL	SUBAD	M	SUB	0	3
M187	2013-08-23	2013	LOW	T	08:10:00	TA	MAC	EDU	AD	M	DOM	0	3
M188	2013-08-23	2013	LOW	T	08:40:00	TA	MAC	THE	AD	F	DOM	0	3
M189	2013-08-23	2013	LOW	NT	09:10:00	TA	MAC	ERN	AD	M	DOM	1	3
M190	2013-08-24	2013	LOW	T	09:50:00	MU	MAC	THE	AD	F	DOM	0	3
M191	2013-08-25	2013	LOW	NT	11:09:00	TA	MAC	YOL	AD	F	SUB	0	3
M192	2013-08-26	2013	LOW	NT	15:11:00	IB	MAC	MGO	AD	M	SUB	0	3
M193	2013-08-26	2013	LOW	NT	16:35:00	IB	MAC	RIC	SUBAD	M	SUB	0	3
M194	2013-08-26	2013	LOW	NT	17:07:00	IB	MAC	SOL	AD	F	SUB	0	3
M195	2013-08-27	2013	LOW	T	09:26:00	IA	MAC	EDU	AD	M	DOM	0	3
M197	2013-08-27	2013	LOW	T	12:35:00	TA	MAC	OFE	AD	F	SUB	0	3
M198	2013-08-28	2013	LOW	T	13:56:00	MU	MAC	OFE	AD	F	SUB	0	3
M199	2013-08-28	2013	LOW	NT	10:13:00	TA	MAC	MAW	AD	F	SUB	0	3
M20	2013-05-22	2013	LOW	NT	17:25:00	MU	MAC	THE	AD	F	DOM	0	2.2
M200	2013-08-29	2013	LOW	T	10:08:00	TA	MAC	SRG	AD	M	DOM	0	3
M201	2013-08-29	2013	LOW	NT	10:30:00	EB/TA	MAC	CRD	SUBAD	F	SUB	0	0.7
M202	2013-08-29	2013	LOW	NT	12:05:00	TA	MAC	SRP	AD	M	SUB	0	3
M203	2013-08-29	2013	LOW	T	14:20:00	IB/RT	MAC	ING	AD	F	SUB	0	3
M205	2013-08-30	2013	LOW	T	16:30:00	IB	MAC	THE	AD	F	DOM	0	3
M206	2013-08-31	2013	LOW	NT	07:22:00	TA	MAC	ERN	AD	M	DOM	0	3
M21	2013-05-23	2013	LOW	NT	09:09:00	IA	MAC	EDU	AD	M	DOM	0	3
M22	2013-05-24	2013	LOW	NT	07:36:00	IB	MAC	OFE	AD	F	SUB	0	3
M23	2013-05-24	2013	LOW	NT	15:45:00	TA	MAC	EST	AD	F	DOM	1	3
M24	2013-05-29	2013	LOW	NT	10:15:00	IA	MAC	SRG	AD	M	DOM	0	3
M25	2013-05-29	2013	LOW	NT	10:58:00	MU	MAC	MGO	AD	M	SUB	0	3
M259	2014-05-13	2014	HIGH	NT	10:11:00	PC	MAC	RIC	AD	M	SUB	0	3
M260	2014-05-13	2014	HIGH	NT	10:54:00	PC	MAC	MAW	AD	F	SUB	0	2.2
M261	2014-05-14	2014	HIGH	NT	11:01:00	IA	MAC	MAV	AD	M	SUB	0	3
M263	2014-05-15	2014	HIGH	NT	10:40:00	IA	MAC	ERN	AD	M	DOM	0	3
M268	2014-05-17	2014	HIGH	NT	15:18:00	DS	MAC	THE	AD	F	DOM	0	3
M269	2014-05-17	2014	HIGH	NT	16:32:00	DS	MAC	FEN	SUBAD	F	SUB	0	3
M27	2013-06-02	2013	LOW	NT	16:57:00	IB	MAC	SRG	AD	M	DOM	0	3
M270	2014-05-17	2014	HIGH	NT	14:53:00	PC	MAC	ING	AD	F	SUB	0	3
M271	2014-05-17	2014	HIGH	NT	14:17:00	PC	MAC	THE	AD	F	DOM	0	3
M272	2014-05-17	2014	HIGH	NT	17:43:00	PC	MAC	RIC	AD	M	SUB	0	3
M274	2014-05-18	2014	HIGH	NT	13:02:00	PC	MAC	SOL	AD	F	SUB	0	3
M276	2014-05-18	2014	HIGH	NT	16:18:00	PC	MAC	OFE	AD	F	SUB	0	2.2
M277	2014-05-19	2014	HIGH	NT	10:48:00	IA	MAC	MAV	AD	M	SUB	0	3
M279	2014-05-19	2014	HIGH	NT	11:42:00	IA	MAC	SRG	AD	M	DOM	0	3
M28	2013-06-03	2013	LOW	NT	09:20:00	IA	MAC	EDU	AD	M	DOM	0	3
M280	2014-05-19	2014	HIGH	NT	09:40:00	IA	MAC	EDU	AD	M	DOM	0	2.2
M281	2014-05-20	2014	HIGH	NT	10:26:00	PC	MAC	MAW	AD	F	SUB	0	3
M282	2014-05-20	2014	HIGH	NT	09:07:00	PC	MAC	EST	AD	F	DOM	0	2.2
M283	2014-05-20	2014	HIGH	NT	13:00:00	DS	MAC	ERN	AD	M	DOM	0	3
M284	2014-05-20	2014	HIGH	NT	17:19:00	DS	MAC	ING	AD	F	SUB	0	3
M285	2014-05-21	2014	HIGH	NT	10:34:00	DS	MAC	MAV	AD	M	SUB	0	3
M286	2014-05-21	2014	HIGH	NT	11:20:00	IA	MAC	CRD	AD	F	SUB	0	1.5
M288	2014-05-21	2014	HIGH	NT	17:08:00	PC	MAC	CRD	AD	F	SUB	0	1.1
M29	2013-06-04	2013	LOW	NT	11:00:00	TA	MAC	MGO	AD	M	SUB	0	3
M290	2014-05-24	2014	HIGH	NT	10:30:00	DS	MAC	ERN	AD	M	DOM	0	3
M291	2014-05-24	2014	HIGH	NT	10:43:00	PC	MAC	OFE	AD	F	SUB	0	3
M292	2014-05-24	2014	HIGH	NT	08:55:00	DS	MAC	SRG	AD	M	DOM	0	2.7
M293	2014-05-24	2014	HIGH	NT	10:51:00	DS	MAC	MAW	AD	F	SUB	0	3
M294	2014-05-24	2014	HIGH	NT	09:10:00	DS	MAC	CRD	AD	F	SUB	0	3
M295	2014-05-24	2014	HIGH	NT	10:37:00	DS	MAC	EST	AD	F	DOM	0	3
M296	2014-05-24	2014	HIGH	NT	10:54:00	DS	MAC	MAV	AD	M	SUB	0	3
M297	2014-05-25	2014	HIGH	NT	08:20:00	BW	MAC	CRD	AD	F	SUB	0	1.8
M298	2014-05-25	2014	HIGH	NT	10:53:00	BW	MAC	CRD	AD	F	SUB	0	3
M3	2013-05-11	2013	LOW	NT	09:32:44	TA/BT	MAC	MGO	AD	M	SUB	0	3
M30	2013-06-04	2013	LOW	NT	15:02:00	CSF	MAC	ERN	AD	M	DOM	0	3
M300	2014-05-26	2014	HIGH	NT	14:19:00	PC	MAC	ING	AD	F	SUB	0	2.2
M301	2014-05-26	2014	HIGH	NT	15:02:00	PC	MAC	MAW	AD	F	SUB	0	3
M302	2014-05-26	2014	HIGH	NT	16:36:00	PC	MAC	RIC	AD	M	SUB	0	1.2
M303	2014-05-27	2014	HIGH	NT	10:26:00	IA	MAC	RIC	AD	M	SUB	0	3
M304	2014-05-27	2014	HIGH	NT	10:43:00	DS	MAC	ING	AD	F	SUB	0	2.1
M305	2014-05-28	2014	HIGH	NT	10:30:00	RP	MAC	ING	AD	F	SUB	0	2.5
M306	2014-05-28	2014	HIGH	NT	11:48:00	MF	MAC	ERN	AD	M	DOM	0	1.8
M307	2014-05-28	2014	HIGH	NT	14:40:00	DS	MAC	EST	AD	F	DOM	0	3
M309	2014-05-30	2014	HIGH	NT	10:07:00	PC	MAC	THE	AD	F	DOM	0	3
M310	2014-05-30	2014	HIGH	NT	12:15:00	PC	MAC	SRG	AD	M	DOM	0	1.9
M311	2014-06-01	2014	HIGH	NT	10:07:00	PC	MAC	SOL	AD	F	SUB	0	3
M316	2014-06-02	2014	HIGH	NT	13:57:00	PC	MAC	EDU	AD	M	DOM	0	3
M318	2014-06-04	2014	HIGH	NT	15:25:00	RP	MAC	MAW	AD	F	SUB	0	3
M319	2014-06-04	2014	HIGH	NT	13:54:00	PC	MAC	EDU	AD	M	DOM	0	3
M32	2013-06-05	2013	LOW	NT	07:52:00	RP	MAC	ERN	AD	M	DOM	0	3
M321	2014-06-04	2014	HIGH	NT	14:23:00	PC	MAC	ING	AD	F	SUB	0	2.3
M324	2014-06-06	2014	HIGH	NT	09:43:00	PC/MB	MAC	ING	AD	F	SUB	0	3
M325	2014-06-08	2014	HIGH	NT	10:00:00	DS	MAC	EDU	AD	M	DOM	0	3
M326	2014-06-08	2014	HIGH	NT	10:51:00	DS	MAC	EST	AD	F	DOM	0	3
M328	2014-06-09	2014	HIGH	NT	15:16:00	MB/PC	MAC	RIC	AD	M	SUB	0	3
M329	2014-06-09	2014	HIGH	NT	14:20:00	RP/MB	MAC	SOL	AD	F	SUB	0	3
M331	2014-06-11	2014	HIGH	NT	12:00:00	IA	MAC	EST	AD	F	DOM	0	1.8
M332	2014-06-11	2014	HIGH	NT	10:26:00	PC	MAC	ING	AD	F	SUB	0	3
M333	2014-06-11	2014	HIGH	NT	N/A	PC	MAC	SOL	AD	F	SUB	0	1.9
M334	2014-06-11	2014	HIGH	NT	11:17:00	PC	MAC	OFE	AD	F	SUB	0	3
M336	2014-06-11	2014	HIGH	NT	12:34:00	PC	MAC	RIC	AD	M	SUB	0	3
M337	2014-06-11	2014	HIGH	NT	16:12:00	DS/EB	MAC	CRD	AD	F	SUB	0	3
M341	2014-06-12	2014	HIGH	NT	16:13:00	PC	MAC	OFE	AD	F	SUB	0	3
M342	2014-06-13	2014	HIGH	NT	14:39:00	PC	MAC	THE	AD	F	DOM	0	3
M343	2014-06-14	2014	HIGH	NT	08:40:00	DS	MAC	EDU	AD	M	DOM	0	3
M344	2014-06-14	2014	HIGH	NT	09:50:00	DS	MAC	MAW	AD	F	SUB	0	2.1
M345	2014-06-14	2014	HIGH	NT	09:36:00	DS	MAC	ERN	AD	M	DOM	0	3
M346	2014-06-14	2014	HIGH	NT	13:25:00	MB	MAC	FEN	SUBAD	F	SUB	0	3
M347	2014-06-14	2014	HIGH	NT	15:07:00	BW	MAC	MAV	AD	M	SUB	0	3
M348	2014-06-14	2014	HIGH	NT	09:15:00	PC	MAC	CRD	AD	F	SUB	0	3
M350	2014-06-15	2014	HIGH	NT	13:20:00	MB/EB	MAC	OFE	AD	F	SUB	0	3
M351	2014-06-15	2014	HIGH	NT	16:14:00	MB	MAC	ERN	AD	M	DOM	0	3
M352	2014-06-15	2014	HIGH	NT	16:22:00	MB	MAC	EDU	AD	M	DOM	0	3
M353	2014-06-16	2014	HIGH	NT	08:30:00	BT/MB	MAC	SOL	AD	F	SUB	0	3
M354	2014-06-16	2014	HIGH	NT	12:05:00	BT/MB	MAC	SRG	AD	M	DOM	0	3
M355	2014-06-16	2014	HIGH	NT	09:04:00	PC	MAC	SOL	AD	F	SUB	0	3
M356	2014-06-16	2014	HIGH	NT	10:37:00	PC	MAC	EST	AD	F	DOM	0	3
M359	2014-06-16	2014	HIGH	NT	11:45:00	PC	MAC	RIC	AD	M	SUB	0	3
M36	2013-06-05	2013	LOW	NT	12:25:00	RP	MAC	SRG	AD	M	DOM	0	1.5
M360	2014-06-17	2014	HIGH	NT	08:55:00	BW/MB	MAC	OFE	AD	F	SUB	0	3
M361	2014-06-18	2014	HIGH	NT	10:25:00	DS	MAC	EDU	AD	M	DOM	0	3
M362	2014-06-19	2014	HIGH	NT	10:50:00	MB	MAC	EDU	AD	M	DOM	0	3
M364	2014-06-20	2014	HIGH	NT	11:50:00	IA	MAC	ING	AD	F	SUB	0	2.5
M365	2014-06-20	2014	HIGH	NT	12:05:00	IA	MAC	EDU	AD	M	DOM	0	3
M366	2014-06-20	2014	HIGH	NT	10:04:00	DS	MAC	SRG	AD	M	DOM	0	1.6
M367	2014-06-20	2014	HIGH	NT	11:56:00	DS	MAC	SRG	AD	M	DOM	0	3
M368	2014-06-20	2014	HIGH	NT	10:35:00	DS	MAC	THE	AD	F	DOM	0	3
M37	2013-06-08	2013	LOW	NT	13:42:00	IB	MAC	MAW	AD	F	SUB	0	3
M370	2014-06-20	2014	HIGH	NT	10:05:00	DS	MAC	OFE	AD	F	SUB	0	1.2
M371	2014-06-21	2014	HIGH	NT	12:08:00	EB	MAC	SRG	AD	M	DOM	0	1.8
M372	2014-06-21	2014	HIGH	NT	12:30:00	MB	MAC	ERN	AD	M	DOM	0	3
M373	2014-06-21	2014	HIGH	NT	16:25:00	DS	MAC	MAW	AD	F	SUB	0	3
M375	2014-06-22	2014	HIGH	NT	10:16:00	DS	MAC	OFE	AD	F	SUB	0	3
M38	2013-06-08	2013	LOW	NT	16:24:00	IB	MAC	SOL	AD	F	SUB	0	3
M381	2014-06-25	2014	HIGH	NT	12:42:00	EB/MB	MAC	EDU	AD	M	DOM	0	3
M39	2013-06-10	2013	LOW	NT	10:44:00	MF/TA	MAC	SRP	AD	M	SUB	0	3
M40	2013-06-13	2013	LOW	NT	10:43:00	IB	MAC	CRD	SUBAD	F	SUB	0	3
M41	2013-06-13	2013	LOW	NT	12:15:00	IB	MAC	SRP	AD	M	SUB	0	3
M412	2014-07-05	2014	HIGH	NT	12:03:00	DS	MAC	ERN	AD	M	DOM	0	3
M413	2014-07-07	2014	HIGH	NT	15:37:00	PC	MAC	EDU	AD	M	DOM	0	1.6
M415	2014-07-08	2014	HIGH	NT	17:02:00	DS	MAC	CRD	AD	F	SUB	0	1
M417	2014-07-08	2014	HIGH	NT	16:43:00	PC	MAC	CRD	AD	F	SUB	0	3
M418	2014-07-09	2014	HIGH	NT	12:15:00	MF	MAC	MAW	AD	F	SUB	0	3
M42	2013-06-14	2013	LOW	NT	07:56:00	TA	MAC	ING	AD	F	SUB	0	3
M420	2014-07-10	2014	HIGH	NT	13:10:00	PC	MAC	ERN	AD	M	DOM	0	3
M421	2014-07-10	2014	HIGH	NT	15:08:00	PC	MAC	OFE	AD	F	SUB	0	1
M423	2014-06-21	2014	HIGH	NT	16:40:00	DS	MAC	ERN	AD	M	DOM	0	3
M424	2014-07-12	2014	HIGH	NT	10:47:00	PC	MAC	ING	AD	F	SUB	0	3
M425	2014-07-11	2014	HIGH	NT	18:10:00	MB	MAC	FEN	SUBAD	F	SUB	0	3
M427	2014-07-14	2014	HIGH	NT	09:20:00	GG	MAC	EST	AD	F	DOM	0	3
M429	2014-07-13	2014	HIGH	NT	10:56:00	PC	MAC	EDU	AD	M	DOM	0	3
M43	2013-06-14	2013	LOW	NT	12:50:00	TA	MAC	YOL	AD	F	SUB	0	2.3
M430	2014-07-11	2014	HIGH	NT	11:00:00	PC	MAC	EDU	AD	M	DOM	0	3
M431	2014-07-12	2014	HIGH	NT	14:42:00	PC/BS	MAC	SRG	AD	M	DOM	0	1.2
M432	2014-07-14	2014	HIGH	NT	13:44:00	PC	MAC	EDU	AD	M	DOM	0	3
M433	2014-07-15	2014	HIGH	NT	13:57:00	DS	MAC	ERN	AD	M	DOM	0	3
M434	2014-07-15	2014	HIGH	NT	13:07:00	DS	MAC	RIC	AD	M	SUB	0	3
M435	2014-07-15	2014	HIGH	NT	15:53:00	DS	MAC	MAW	AD	F	SUB	0	3
M436	2014-07-15	2014	HIGH	NT	15:14:00	DS	MAC	RIC	AD	M	SUB	0	3
M437	2014-07-15	2014	HIGH	NT	13:45:00	DS	MAC	FEN	SUBAD	F	SUB	0	3
M438	2014-07-16	2014	HIGH	NT	09:26:00	PC	MAC	MAW	AD	F	SUB	0	3
M439	2014-07-17	2014	HIGH	NT	10:40:00	DS	MAC	ERN	AD	M	DOM	0	3
M44	2013-06-17	2013	LOW	NT	13:18:00	MU	MAC	EST	AD	F	DOM	0	3
M440	2014-07-17	2014	HIGH	NT	10:40:00	DS	MAC	RIC	AD	M	SUB	0	3
M441	2014-07-17	2014	HIGH	NT	11:08:00	DS	MAC	ING	AD	F	SUB	0	3
M443	2014-07-18	2014	HIGH	NT	10:24:00	MB	MAC	CRD	AD	F	SUB	0	3
M443	2014-07-18	2014	HIGH	NT	14:32:00	DS	MAC	ERN	AD	M	DOM	0	3
M444	2014-07-18	2014	HIGH	NT	15:51:00	DS	MAC	SOL	AD	F	SUB	0	3
M445	2014-07-18	2014	HIGH	NT	12:50:00	DS	MAC	MAW	AD	F	SUB	0	3
M446	2014-07-18	2014	HIGH	NT	16:41:00	DS	MAC	RIC	AD	M	SUB	0	1.2
M447	2014-07-18	2014	HIGH	NT	14:43:00	DS	MAC	THE	AD	F	DOM	0	3
M448	2014-07-19	2014	HIGH	NT	11:34:00	DS	MAC	ERN	AD	M	DOM	0	3
M449	2014-07-19	2014	HIGH	NT	08:53:00	ds	MAC	CRD	AD	F	SUB	0	3
M45	2013-06-18	2013	LOW	NT	12:12:00	IA	MAC	OFE	AD	F	SUB	0	3
M450	2014-07-19	2014	HIGH	NT	10:37:00	DS	MAC	ING	AD	F	SUB	0	3
M451	2014-07-19	2014	HIGH	NT	16:12:00	MB	MAC	MAW	AD	F	SUB	0	3
M452	2014-07-19	2014	HIGH	NT	15:15:00	MB	MAC	RIC	AD	M	SUB	0	3
M453	2014-07-20	2014	HIGH	NT	11:30:00	EB	MAC	RIC	AD	M	SUB	0	3
M454	2014-07-20	2014	HIGH	NT	15:00:00	DS	MAC	THE	AD	F	DOM	0	3
M455	2014-07-20	2014	HIGH	NT	14:32:00	DS	MAC	EST	AD	F	DOM	0	3
M456	2014-07-20	2014	HIGH	NT	13:38:00	DS	MAC	SOL	AD	F	SUB	0	3
M457	2014-07-20	2014	HIGH	NT	12:59:00	DS	MAC	ERN	AD	M	DOM	0	3
M459	2014-07-21	2014	HIGH	NT	15:30:00	MB	MAC	ERN	AD	M	DOM	0	3
M46	2013-06-19	2013	LOW	NT	12:15:00	IA	MAC	EST	AD	F	DOM	0	2.5
M460	2014-07-21	2014	HIGH	NT	14:32:00	MB	MAC	RIC	AD	M	SUB	0	1
M461	2014-07-21	2014	HIGH	NT	10:30:00	MF	MAC	ING	AD	F	SUB	0	2.7
M462	2014-07-22	2014	HIGH	NT	12:16:00	MB	MAC	SOL	AD	F	SUB	0	3
M463	2014-07-22	2014	HIGH	NT	12:12:00	MB	MAC	ERN	AD	M	DOM	0	3
M464	2014-07-22	2014	HIGH	NT	13:04:00	DS	MAC	CRD	AD	F	SUB	0	1.1
M466	2014-07-22	2014	HIGH	NT	17:36:00	DS	MAC	CRD	AD	F	SUB	0	3
M468	2014-07-22	2014	HIGH	NT	15:52:00	MF	MAC	EDU	AD	M	DOM	0	3
M469	2014-07-23	2014	HIGH	NT	11:38:00	MF	MAC	MAV	AD	M	SUB	0	3
M470	2014-07-23	2014	HIGH	NT	14:20:00	PC	MAC	EST	AD	F	DOM	0	3
M471	2014-07-23	2014	HIGH	NT	14:31:00	PC	MAC	FEN	SUBAD	F	SUB	0	3
M472	2014-07-23	2014	HIGH	T	14:18:00	MF	MAC	MAW	AD	F	SUB	0	3
M473	2014-07-23	2014	HIGH	NT	14:50:00	PC	MAC	THE	AD	F	DOM	0	3
M475	2014-07-23	2014	HIGH	NT	16:54:00	MB	MAC	SRG	AD	M	DOM	0	3
M476	2014-07-23	2014	HIGH	NT	16:20:00	MB	MAC	FEN	SUBAD	F	SUB	0	1.2
M477	2014-07-23	2014	HIGH	T	14:33:00	MB	MAC	SOL	AD	F	SUB	0	1.4
M479	2014-07-23	2014	HIGH	T	16:22:00	DS	MAC	RIC	AD	M	SUB	0	3
M48	2013-06-19	2013	LOW	NT	11:15:00	IA	MAC	OFE	AD	F	SUB	0	3
M480	2014-07-23	2014	HIGH	T	16:47:00	DS	MAC	MAW	AD	F	SUB	0	3
M481	2014-07-23	2014	HIGH	NT	16:20:00	DS	MAC	EDU	AD	M	DOM	0	1.4
M482	2014-07-23	2014	HIGH	T	14:34:00	DS	MAC	CRD	AD	F	SUB	0	3
M483	2014-07-24	2014	HIGH	T	11:37:00	DS	MAC	MAW	AD	F	SUB	0	2
M484	2014-07-24	2014	HIGH	NT	12:22:00	DS	MAC	SRG	AD	M	DOM	0	3
M485	2014-07-24	2014	HIGH	NT	11:25:00	DS	MAC	FEN	SUBAD	F	SUB	0	3
M486	2014-07-25	2014	HIGH	T	08:24:00	MB	MAC	RIC	AD	M	SUB	0	3
M487	2014-07-25	2014	HIGH	NT	15:35:00	DS	MAC	ING	AD	F	SUB	0	1.7
M488	2014-07-26	2014	HIGH	T	09:48:00	GG	MAC	CRD	AD	F	SUB	0	3
M489	2014-07-26	2014	HIGH	NT	09:32:00	MF	MAC	SRG	AD	M	DOM	0	3
M49	2013-06-19	2013	LOW	NT	13:28:00	MU	MAC	MAW	AD	F	SUB	0	2.6
M490	2014-07-26	2014	HIGH	T	14:18:00	MF	MAC	MAW	AD	F	SUB	0	3
M491	2014-07-26	2014	HIGH	NT	14:35:00	MB	MAC	ING	AD	F	SUB	0	3
M494	2014-07-27	2014	HIGH	T	13:20:00	PC	MAC	CRD	AD	F	SUB	0	3
M495	2014-07-27	2014	HIGH	T	11:50:00	PC	MAC	RIC	AD	M	SUB	0	3
M497	2014-07-27	2014	HIGH	T	15:55:00	GG	MAC	CRD	AD	F	SUB	0	3
M498	2014-07-28	2014	HIGH	T	12:15:00	IA	MAC	RIC	AD	M	SUB	0	2
M499	2014-07-29	2014	HIGH	T	16:03:00	MF	MAC	ERN	AD	M	DOM	0	2.2
M5	2013-05-11	2013	LOW	NT	14:10:00	MU	MAC	OFE	AD	F	SUB	0	3
M502	2014-07-30	2014	HIGH	NT	07:48:00	MF	MAC	MAV	AD	M	SUB	0	3
M503	2014-07-30	2014	HIGH	NT	AM	MF	MAC	ING	AD	F	SUB	1	3
M504	2014-07-30	2014	HIGH	NT	13:33:00	MB	MAC	MAV	AD	M	SUB	0	3
M505	2014-07-30	2014	HIGH	NT	12:52:00	MB	MAC	EST	AD	F	DOM	1	3
M506	2014-07-30	2014	HIGH	T	13:46:00	MB	MAC	RIC	AD	M	SUB	0	3
M507	2014-07-30	2014	HIGH	NT	10:20:00	OMT	MAC	THE	AD	F	DOM	0	3
M508	2014-07-30	2014	HIGH	NT	10:20:00	RP	MAC	SRG	AD	M	DOM	0	3
M509	2014-07-31	2014	HIGH	NT	18:00:00	PC	MAC	MAV	AD	M	SUB	0	3
M51	2013-06-20	2013	LOW	NT	11:10:00	IA	MAC	YOL	AD	F	SUB	0	3
M510	2014-08-01	2014	HIGH	NT	16:02:00	EB	MAC	SRG	AD	M	DOM	0	3
M511	2014-08-01	2014	HIGH	T	11:50:00	DS	MAC	CRD	AD	F	SUB	0	3
M512	2014-08-01	2014	HIGH	NT	10:36:00	DS	MAC	FEN	SUBAD	F	SUB	0	3
M513	2014-08-01	2014	HIGH	NT	10:52:00	DS	MAC	MAV	AD	M	SUB	0	3
M515	2014-08-01	2014	HIGH	NT	11:16:00	DS	MAC	EST	AD	F	DOM	0	3
M516	2014-08-02	2014	HIGH	NT	12:20:00	GG	MAC	SRG	AD	M	DOM	0	3
M517	2014-08-02	2014	HIGH	NT	14:25:00	MB	MAC	EDU	AD	M	DOM	0	3
M518	2014-08-02	2014	HIGH	T	14:24:00	MB	MAC	RIC	AD	M	SUB	0	3
M519	2014-08-02	2014	HIGH	NT	15:24:00	MB	MAC	MAV	AD	M	SUB	0	3
M52	2013-06-20	2013	LOW	NT	10:25:00	IA	MAC	OFE	AD	F	SUB	0	2.2
M520	2014-08-02	2014	HIGH	T	14:42:00	MB	MAC	ERN	AD	M	DOM	0	3
M521	2014-08-02	2014	HIGH	NT	14:46:00	MB	MAC	THE	AD	F	DOM	0	3
M522	2014-08-02	2014	HIGH	NT	16:44:00	MB	MAC	SRG	AD	M	DOM	0	3
M523	2014-08-04	2014	HIGH	NT	08:40:00	PC	MAC	SRG	AD	M	DOM	0	3
M524	2014-08-04	2014	HIGH	NT	09:00:00	PC	MAC	FEN	SUBAD	F	SUB	0	3
M525	2014-08-04	2014	HIGH	NT	08:33:00	PC	MAC	MAV	AD	M	SUB	0	3
M526	2014-08-04	2014	HIGH	NT	10:33:00	PC	MAC	THE	AD	F	DOM	0	3
M527	2014-08-04	2014	HIGH	NT	10:37:00	PC	MAC	ING	AD	F	SUB	0	3
M528	2014-08-04	2014	HIGH	T	09:15:00	PC	MAC	CRD	AD	F	SUB	0	2.3
M529	2014-08-04	2014	HIGH	NT	12:30:00	PC	MAC	EST	AD	F	DOM	1	3
M53	2013-06-20	2013	LOW	NT	10:50:00	FS	MAC	TIT	AD	M	SUB	0	3
M530	2014-08-04	2014	HIGH	NT	13:20:00	PC	MAC	SRG	AD	M	DOM	0	3
M532	2014-08-04	2014	HIGH	T	11:39:00	PC	MAC	SOL	AD	F	SUB	0	3
M533	2014-08-04	2014	HIGH	T	12:35:00	PC	MAC	MAW	AD	F	SUB	0	3
M534	2014-08-05	2014	HIGH	NT	12:18:00	EB	MAC	SRG	AD	M	DOM	0	3
M536	2014-08-05	2014	HIGH	T	14:01:00	PC	MAC	SOL	AD	F	SUB	0	3
M537	2014-08-05	2014	HIGH	NT	15:12:00	PC	MAC	SRG	AD	M	DOM	0	3
M538	2014-08-05	2014	HIGH	NT	15:27:00	PC	MAC	OFE	AD	F	SUB	0	3
M539	2014-08-05	2014	HIGH	NT	15:58:00	PC	MAC	EST	AD	F	DOM	0	3
M54	2013-06-20	2013	LOW	NT	10:20:00	RP	MAC	EDU	AD	M	DOM	0	3
M540	2014-08-06	2014	HIGH	NT	07:20:00	PC	MAC	EST	AD	F	DOM	0	3
M542	2014-08-06	2014	HIGH	NT	11:06:00	PC	MAC	ING	AD	F	SUB	0	3
M543	2014-08-06	2014	HIGH	NT	11:30:00	PC	MAC	THE	AD	F	DOM	0	3
M544	2014-08-06	2014	HIGH	NT	14:23:00	PC	MAC	ING	AD	F	SUB	0	3
M545	2014-08-06	2014	HIGH	NT	13:36:00	PC	MAC	OFE	AD	F	SUB	0	3
M547	2014-08-06	2014	HIGH	T	14:03:00	PC	MAC	ERN	AD	M	DOM	0	3
M548	2014-08-06	2014	HIGH	NT	14:36:00	PC	MAC	FEN	SUBAD	F	SUB	0	3
M549	2014-08-06	2014	HIGH	NT	18:03:00	DS	MAC	SRG	AD	M	DOM	0	3
M55	2013-06-21	2013	LOW	NT	11:48:00	MF	MAC	EDU	AD	M	DOM	0	3
M550	2014-08-06	2014	HIGH	T	15:11:00	DS	MAC	RIC	AD	M	SUB	0	3
M551	2014-08-06	2014	HIGH	NT	13:35:00	DS	MAC	THE	AD	F	DOM	0	3
M552	2014-08-06	2014	HIGH	T	18:26:00	DS	MAC	CRD	AD	F	SUB	0	3
M554	2014-08-07	2014	HIGH	T	09:35:00	PC	MAC	SOL	AD	F	SUB	0	2.6
M555	2014-08-07	2014	HIGH	NT	09:20:00	PC	MAC	FEN	SUBAD	F	SUB	0	3
M556	2014-08-07	2014	HIGH	NT	12:40:00	PC	MAC	SRG	AD	M	DOM	0	3
M558	2014-08-07	2014	HIGH	NT	11:58:00	PC	MAC	OFE	AD	F	SUB	0	3
M559	2014-08-07	2014	HIGH	T	08:29:00	PC	MAC	CRD	AD	F	SUB	0	3
M56	2013-06-22	2013	LOW	NT	13:05:00	MF	MAC	SRG	AD	M	DOM	0	3
M560	2014-08-07	2014	HIGH	NT	09:19:00	MF	MAC	ING	AD	F	SUB	0	3
M561	2014-08-07	2014	HIGH	T	15:08:00	OMT	MAC	RIC	AD	M	SUB	0	3
M562	2014-08-08	2014	HIGH	NT	10:57:00	GG	MAC	SRG	AD	M	DOM	0	3
M563	2014-08-08	2014	HIGH	T	13:19:00	DS	MAC	CRD	AD	F	SUB	0	3
M564	2014-08-08	2014	HIGH	T	15:44:00	DS	MAC	ERN	AD	M	DOM	0	3
M565	2014-08-08	2014	HIGH	NT	16:33:00	DS	MAC	FEN	SUBAD	F	SUB	1	3
M566	2014-08-08	2014	HIGH	T	13:32:00	DS	MAC	CRD	AD	F	SUB	0	3
M568	2014-08-08	2014	HIGH	T	10:00:00	MF	MAC	RIC	AD	M	SUB	0	3
M569	2014-08-08	2014	HIGH	T	10:22:00	MF	MAC	SOL	AD	F	SUB	0	2.2
M57	2013-06-22	2013	LOW	NT	13:09:00	MU	MAC	EDU	AD	M	DOM	0	3
M570	2014-08-10	2014	HIGH	NT	16:18:00	EB	MAC	EST	AD	F	DOM	1	3
M571	2014-08-11	2014	HIGH	T	11:56:00	MB/GG	MAC	SOL	AD	F	SUB	0	3
M572	2014-08-11	2014	HIGH	NT	10:54:00	MB	MAC	EDU	AD	M	DOM	0	3
M573	2014-08-11	2014	HIGH	T	10:58:00	MB	MAC	RIC	AD	M	SUB	0	3
M574	2014-08-11	2014	HIGH	T	11:44:00	MB	MAC	CRD	AD	F	SUB	0	3
M575	2014-08-11	2014	HIGH	NT	10:20:00	MB	MAC	SRG	AD	M	DOM	0	3
M576	2014-08-11	2014	HIGH	NT	12:20:00	MB	MAC	ING	AD	F	SUB	0	3
M577	2014-08-11	2014	HIGH	NT	12:12:00	MB	MAC	OFE	AD	F	SUB	0	3
M578	2014-08-11	2014	HIGH	T	15:48:00	MF	MAC	CRD	AD	F	SUB	0	3
M579	2014-08-12	2014	HIGH	NT	11:30:00	MB	MAC	SRG	AD	M	DOM	0	3
M580	2014-08-10	2014	HIGH	NT	10:11:00	DS	MAC	SRG	AD	M	DOM	0	3
M581	2014-08-13	2014	HIGH	T	10:07:00	DS	MAC	CRD	AD	F	SUB	0	3
M582	2014-08-13	2014	HIGH	NT	09:28:00	DS	MAC	THE	AD	F	DOM	0	3
M584	2014-08-13	2014	HIGH	T	12:26:00	DS	MAC	ERN	AD	M	DOM	0	3
M585	2014-08-13	2014	HIGH	T	11:25:00	DS	MAC	RIC	AD	M	SUB	0	3
M586	2014-08-13	2014	HIGH	NT	10:25:00	DS	MAC	OFE	AD	F	SUB	0	3
M587	2014-08-13	2014	HIGH	T	16:22:00	PC	MAC	ERN	AD	M	DOM	0	3
M588	2014-08-13	2014	HIGH	T	17:46:00	PC	MAC	RIC	AD	M	SUB	0	3
M589	2014-08-13	2014	HIGH	NT	17:30:00	PC	MAC	FEN	SUBAD	F	SUB	0	3
M590	2014-08-13	2014	HIGH	T	18:08:00	PC	MAC	RIC	AD	M	SUB	0	3
M591	2014-08-13	2014	HIGH	NT	18:08:00	PC	MAC	EDU	AD	M	DOM	0	3
M592	2014-08-13	2014	HIGH	T	16:30:00	PC	MAC	ERN	AD	M	DOM	0	3
M593	2014-08-13	2014	HIGH	NT	15:15:00	PC	MAC	SRG	AD	M	DOM	0	3
M594	2014-08-13	2014	HIGH	T	17:20:00	PC	MAC	CRD	AD	F	SUB	1	3
M595	2014-08-13	2014	HIGH	T	16:07:00	MF	MAC	ERN	AD	M	DOM	0	3
M597	2014-08-14	2014	HIGH	T	14:26:00	DS	MAC	ERN	AD	M	DOM	0	3
M598	2014-08-14	2014	HIGH	T	13:06:00	DS	MAC	RIC	AD	M	SUB	0	3
M599	2014-08-14	2014	HIGH	NT	16:08:00	DS	MAC	SRG	AD	M	DOM	0	3
M60	2013-06-24	2013	LOW	NT	11:10:00	TA	MAC	MGO	AD	M	SUB	0	3
M600	2014-08-15	2014	HIGH	NT	10:20:00	MB	MAC	OFE	AD	F	SUB	0	3
M601	2014-08-15	2014	HIGH	NT	08:40:00	RP/MB	MAC	EDU	AD	M	DOM	1	3
M602	2014-08-13	2014	HIGH	T	15:30:00	EB	MAC	MAW	AD	F	SUB	0	3
M603	2014-08-13	2014	HIGH	T	15:44:00	PC	MAC	MAW	AD	F	SUB	0	3
M604	2014-08-13	2014	HIGH	T	15:30:00	PC	MAC	RIC	AD	M	SUB	0	0.5
M605	2014-08-13	2014	HIGH	NT	16:40:00	PC	MAC	FEN	SUBAD	F	SUB	0	2.3
M606	2014-08-15	2014	HIGH	T	16:35:00	PC	MAC	CRD	AD	F	SUB	0	3
M607	2014-08-15	2014	HIGH	NT	14:30:00	PC	MAC	OFE	AD	F	SUB	0	2.7
M608	2014-08-16	2014	HIGH	NT	15:45:00	PC	MAC	SRG	AD	M	DOM	0	3
M609	2014-08-16	2014	HIGH	NT	16:45:00	PC	MAC	EST	AD	F	DOM	0	3
M61	2013-06-26	2013	LOW	T	08:52:00	IB	MAC	OFE	AD	F	SUB	0	3
M610	2014-08-17	2014	HIGH	T	15:06:00	PC	MAC	SOL	AD	F	SUB	0	3
M611	2014-08-17	2014	HIGH	NT	15:29:00	PC	MAC	THE	AD	F	DOM	0	3
M612	2014-08-17	2014	HIGH	NT	14:56:00	PC	MAC	EST	AD	F	DOM	0	3
M613	2014-08-18	2014	HIGH	T	11:13:00	BS	MAC	RIC	AD	M	SUB	0	3
M614	2014-08-18	2014	HIGH	NT	07:54:00	GG	MAC	OFE	AD	F	SUB	0	3
M615	2014-08-19	2014	HIGH	NT	10:50:00	MB	MAC	FEN	SUBAD	F	SUB	0	3
M617	2014-08-19	2014	HIGH	T	09:16:00	EB	MAC	ERN	AD	M	DOM	0	3
M618	2014-08-19	2014	HIGH	NT	09:35:00	MB/EB	MAC	SRG	AD	M	DOM	0	3
M619	2014-08-19	2014	HIGH	T	07:40:00	MB	MAC	RIC	AD	M	SUB	0	3
M620	2014-08-19	2014	HIGH	T	PM	PC	MAC	MAW	AD	F	SUB	0	3
M621	2014-08-19	2014	HIGH	NT	16:37:00	PC	MAC	THE	AD	F	DOM	0	3
M623	2014-08-20	2014	HIGH	NT	11:00:00	DS	MAC	EDU	AD	M	DOM	0	3
M624	2014-08-20	2014	HIGH	T	08:25:00	DS	MAC	CRD	AD	F	SUB	0	3
M625	2014-08-20	2014	HIGH	NT	08:20:00	DS	MAC	OFE	AD	F	SUB	1	1.2
M626	2014-08-20	2014	HIGH	T	10:48:00	DS	MAC	SOL	AD	F	SUB	0	3
M627	2014-08-20	2014	HIGH	T	11:09:00	DS	MAC	RIC	AD	M	SUB	0	2.2
M628	2014-08-20	2014	HIGH	NT	10:33:00	DS	MAC	SRG	AD	M	DOM	0	3
M629	2014-08-20	2014	HIGH	NT	14:50:00	MB	MAC	SRG	AD	M	DOM	0	2.4
M63	2013-06-26	2013	LOW	T	11:45:00	IB	MAC	SRG	AD	M	DOM	0	3
M630	2014-08-20	2014	HIGH	NT	13:35:00	MB	MAC	ING	AD	F	SUB	0	3
M631	2014-08-20	2014	HIGH	NT	16:00:00	MB	MAC	EDU	AD	M	DOM	0	3
M632	2014-08-21	2014	HIGH	T	14:10:00	PC	MAC	RIC	AD	M	SUB	0	3
M633	2014-08-21	2014	HIGH	T	14:44:00	PC	MAC	RIC	AD	M	SUB	0	1.9
M634	2014-08-21	2014	HIGH	NT	16:45:00	PC	MAC	OFE	AD	F	SUB	0	3
M635	2014-08-21	2014	HIGH	NT	13:34:00	DS	MAC	FEN	SUBAD	F	SUB	0	3
M636	2014-08-21	2014	HIGH	NT	13:48:00	DS	MAC	EDU	AD	M	DOM	0	3
M638	2014-08-21	2014	HIGH	T	15:24:00	DS	MAC	RIC	AD	M	SUB	0	1.4
M639	2014-08-22	2014	HIGH	T	10:14:00	DS	MAC	RIC	AD	M	SUB	0	3
M64	2013-06-26	2013	LOW	T	12:13:00	IB	MAC	EDU	AD	M	DOM	0	3
M640	2014-08-22	2014	HIGH	NT	16:47:00	PC	MAC	EST	AD	F	DOM	0	3
M641	2014-08-22	2014	HIGH	T	15:48:00	PC	MAC	CRD	AD	F	SUB	0	0.8
M642	2014-08-22	2014	HIGH	T	15:11:00	PC	MAC	ERN	AD	M	DOM	0	3
M643	2014-08-22	2014	HIGH	NT	14:53:00	PC	MAC	ING	AD	F	SUB	1	3
M644	2014-08-22	2014	HIGH	NT	PM	PC	MAC	EDU	AD	M	DOM	0	3
M645	2014-08-22	2014	HIGH	NT	13:36:00	PC	MAC	ING	AD	F	SUB	0	3
M646	2014-08-22	2014	HIGH	T	13:56:00	PC	MAC	MAW	AD	F	SUB	0	3
M647	2014-08-22	2014	HIGH	NT	14:33:00	PC	MAC	FEN	SUBAD	F	SUB	1	3
M649	2014-08-23	2014	HIGH	NT	AM	PC	MAC	SRG	AD	M	DOM	0	3
M65	2013-06-27	2013	LOW	NT	12:48:00	MU	MAC	CRD	SUBAD	F	SUB	0	2
M652	2014-08-23	2014	HIGH	NT	15:23:00	DS	MAC	EST	AD	F	DOM	1	3
M653	2014-08-23	2014	HIGH	NT	15:00:00	DS	MAC	OFE	AD	F	SUB	0	3
M655	2014-08-24	2014	HIGH	NT	13:00:00	MB	MAC	FEN	SUBAD	F	SUB	0	3
M656	2014-08-25	2014	HIGH	T	12:00:00	MB/IA	MAC	ERN	AD	M	DOM	1	1.6
M657	2014-08-25	2014	HIGH	T	10:30:00	MB	MAC	CRD	AD	F	SUB	0	3
M658	2014-08-25	2014	HIGH	T	10:07:00	MB	MAC	RIC	AD	M	SUB	0	3
M659	2014-08-26	2014	HIGH	NT	14:05:00	MB/GG	MAC	SRG	AD	M	DOM	0	3
M66	2013-06-27	2013	LOW	T	11:58:00	TA	MAC	EDU	AD	M	DOM	0	3
M660	2014-08-27	2014	HIGH	NT	12:10:00	MB	MAC	EDU	AD	M	DOM	0	2.4
M661	2014-08-27	2014	HIGH	NT	12:26:00	MB	MAC	SRG	AD	M	DOM	0	3
M662	2014-08-27	2014	HIGH	NT	11:14:00	MB	MAC	ING	AD	F	SUB	0	3
M663	2014-08-26	2014	HIGH	T	07:58:00	DS	MAC	ERN	AD	M	DOM	0	3
M67	2013-06-27	2013	LOW	NT	13:28:00	TA	MAC	YOL	AD	F	SUB	0	1.2
M68	2013-06-27	2013	LOW	NT	14:30:00	TA	MAC	MAW	AD	F	SUB	0	3
M69	2013-06-28	2013	LOW	NT	09:35:00	IB	MAC	ERN	AD	M	DOM	1	3
M7	2013-05-13	2013	LOW	NT	10:38:00	IB	MAC	MGO	AD	M	SUB	0	3
M70	2013-06-28	2013	LOW	NT	11:40:00	IB	MAC	THE	AD	F	DOM	0	2.5
M71	2013-06-28	2013	LOW	T	16:40:00	csf	MAC	SRG	AD	M	DOM	0	3
M73	2013-06-30	2013	LOW	NT	14:12:00	TA	MAC	ERN	AD	M	DOM	1	1.6
M74	2013-06-30	2013	LOW	NT	14:57:00	TA	MAC	YOL	AD	F	SUB	0	1.5
M75	2013-06-30	2013	LOW	T	16:55:00	TA/cande	MAC	EDU	AD	M	DOM	0	1.4
M76	2013-06-30	2013	LOW	T	17:01:00	TA	MAC	SRG	AD	M	DOM	0	3
M78	2013-07-01	2013	LOW	NT	11:50:00	IA	MAC	ING	AD	F	SUB	0	3
M8	2013-05-13	2013	LOW	NT	13:50:00	TA	MAC	ERN	AD	M	DOM	0	2.2
M80	2013-07-02	2013	LOW	T	10:10:00	IA	MAC	EDU	AD	M	DOM	0	2
M81	2013-07-03	2013	LOW	NT	14:09:00	ta	MAC	SRP	AD	M	SUB	0	3
M82	2013-07-05	2013	LOW	NT	07:42:00	mf	MAC	ERN	AD	M	DOM	0	2.7
M83	2013-07-05	2013	LOW	NT	10:41:00	IB	MAC	ING	AD	F	SUB	0	2.4
M84	2013-07-05	2013	LOW	NT	11:13:00	IB	MAC	MGO	AD	M	SUB	0	3
M85	2013-07-05	2013	LOW	NT	12:50:00	MF	MAC	YOL	AD	F	SUB	0	3
M86	2013-07-05	2013	LOW	T	13:27:00	TA	MAC	THE	AD	F	DOM	0	3
M87	2013-07-05	2013	LOW	NT	14:20:00	TA/MF	MAC	MAW	AD	F	SUB	0	2.8
M88	2013-07-05	2013	LOW	NT	14:37:00	TA	MAC	CRD	SUBAD	F	SUB	0	3
M89	2013-07-05	2013	LOW	T	14:56:00	TA/MF	MAC	EST	AD	F	DOM	0	3
M90	2013-07-05	2013	LOW	NT	17:01:00	MF	MAC	SOL	AD	F	SUB	0	1.5
M91	2013-07-06	2013	LOW	T	12:30:00	IB	MAC	TIT	AD	M	SUB	0	3
M92	2013-07-06	2013	LOW	NT	14:55:00	CSF	MAC	SRP	AD	M	SUB	0	3
M93	2013-07-07	2013	LOW	NT	11:46:00	TA	MAC	MGO	AD	M	SUB	0	2.6
M94	2013-07-07	2013	LOW	NT	11:53:00	TA/MF	MAC	SOL	AD	F	SUB	0	3
M96	2013-07-07	2013	LOW	T	12:56:00	TA	MAC	EDU	AD	M	DOM	0	1.6
M97	2013-07-07	2013	LOW	NT	14:40:00	TA	MAC	ING	AD	F	SUB	0	3
M98	2013-07-10	2013	LOW	T	10:55:00	CSF/FS	MAC	OFE	AD	F	SUB	0	2.7
M99	2013-07-10	2013	LOW	T	11:02:00	TA	MAC	EDU	AD	M	DOM	0	3
T101	2013-08-21	2013	HIGH	NT	13:45:00	IB	SPO	RIN	AD	M	DOM	0	3
T105	2013-08-24	2013	HIGH	NT	09:04:00	TA	SPO	BIA	AD	F	DOM	0	3
T108	2013-08-27	2013	HIGH	NT	13:35:00	IB	SPO	DAN	AD	F	SUB	0	3
T109	2013-08-27	2013	HIGH	NT	16:20:00	IB	SPO	TRU	AD	M	DOM	0	3
T111	2014-05-24	2014	LOW	NT	13:38:00	PC	SPO	BIA	AD	F	DOM	0	3
T111	2013-08-30	2013	HIGH	T	14:11:00	TA	SPO	JOS	AD	F	SUB	0	3
T113	2014-05-28	2014	LOW	NT	14:59:00	PC	SPO	EVA	AD	F	SUB	0	1.8
T115	2014-05-29	2014	LOW	NT	14:10:00	RF	SPO	BOR	AD	M	SUB	0	3
T116	2014-05-30	2014	LOW	NT	11:35:00	IA	SPO	ROB	SUBAD	M	SUB	0	3
T119	2014-05-30	2014	LOW	NT	13:40:00	DS	SPO	DAN	AD	F	SUB	0	3
T12	2013-05-30	2013	HIGH	NT	12:25:00	IA	SPO	JOS	AD	F	SUB	0	3
T120	2014-06-02	2014	LOW	NT	11:47:00	MF	SPO	JOS	AD	F	SUB	0	3
T121	2014-06-02	2014	LOW	NT	18:01:00	DS	SPO	TRU	AD	M	DOM	0	3
T122	2014-06-02	2014	LOW	NT	13:05:00	DS	SPO	BIA	AD	F	DOM	0	1.3
T123	2014-06-03	2014	LOW	NT	09:30:00	IA	SPO	TET	AD	M	DOM	0	1.9
T124	2014-06-04	2014	LOW	NT	13:35:00	DS	SPO	EVA	AD	F	SUB	0	3
T125	2014-06-07	2014	LOW	NT	13:33:00	PC	SPO	BIA	AD	F	DOM	0	3
T126	2014-06-08	2014	LOW	NT	13:59:00	PC	SPO	BIA	AD	F	DOM	0	3
T127	2014-06-08	2014	LOW	NT	15:15:00	PC	SPO	EVA	AD	F	SUB	0	2
T128	2014-06-09	2014	LOW	NT	14:30:00	MF	SPO	JOS	AD	F	SUB	0	1.1
T129	2014-06-12	2014	LOW	NT	10:00:00	DS	SPO	BIA	AD	F	DOM	0	3
T13	2013-05-30	2013	HIGH	NT	16:15:00	IB	SPO	TRU	AD	M	DOM	0	3
T130	2014-06-12	2014	LOW	NT	10:58:00	DS	SPO	EVA	AD	F	SUB	0	3
T131	2014-06-12	2014	LOW	NT	10:58:00	DS	SPO	TRU	AD	M	DOM	0	3
T132	2014-06-12	2014	LOW	NT	11:27:00	DS	SPO	BOR	AD	M	SUB	0	3
T133	2014-06-12	2014	LOW	NT	09:43:00	DS	SPO	JOS	AD	F	SUB	0	3
T134	2014-06-14	2014	LOW	NT	13:30:00	PC	SPO	JOS	AD	F	SUB	0	3
T135	2014-06-14	2014	LOW	NT	13:27:00	PC	SPO	HOR	AD	M	SUB	0	3
T136	2014-06-14	2014	LOW	NT	13:16:00	PC	SPO	BIA	AD	F	DOM	0	3
T137	2014-06-15	2014	LOW	NT	11:39:00	DS	SPO	BOR	AD	M	SUB	0	1.3
T138	2014-06-15	2014	LOW	NT	09:36:00	DS	SPO	ROB	SUBAD	M	SUB	0	3
T139	2014-06-15	2014	LOW	NT	09:09:00	DS	SPO	TRU	AD	M	DOM	0	3
T14	2013-06-02	2013	HIGH	NT	12:40:00	TA/MF	SPO	EVA	AD	F	SUB	0	3
T140	2014-06-17	2014	LOW	NT	09:11:00	MF	SPO	RIN	AD	M	DOM	0	3
T141	2014-06-17	2014	LOW	NT	09:20:00	MF	SPO	HOR	AD	M	SUB	1	2.3
T144	2014-06-19	2014	LOW	NT	12:54:00	DS	SPO	BIA	AD	F	DOM	0	3
T145	2014-06-19	2014	LOW	NT	14:00:00	DS	SPO	RIN	AD	M	DOM	0	3
T146	2014-06-21	2014	LOW	NT	10:40:00	MF	SPO	EVA	AD	F	SUB	0	3
T147	2014-06-21	2014	LOW	NT	09:49:00	PC	SPO	BIA	AD	F	DOM	0	3
T148	2014-06-21	2014	LOW	NT	11:25:00	PC	SPO	RIN	AD	M	DOM	0	3
T149	2014-06-21	2014	LOW	NT	12:03:00	PC	SPO	TET	AD	M	DOM	0	3
T15	2013-06-02	2013	HIGH	NT	13:50:00	MF	SPO	JOS	AD	F	SUB	0	3
T151	2014-06-21	2014	LOW	NT	13:25:00	PC	SPO	BIA	AD	F	DOM	0	3
T152	2014-06-21	2014	LOW	NT	14:22:00	PC	SPO	ROB	SUBAD	M	SUB	0	2
T153	2014-06-22	2014	LOW	NT	13:19:00	PC	SPO	ROB	SUBAD	M	SUB	0	3
T155	2014-06-22	2014	LOW	NT	11:56:00	PC	SPO	JOS	AD	F	SUB	0	3
T156	2014-06-22	2014	LOW	NT	10:40:00	PC	SPO	TET	AD	M	DOM	0	1
T16	2013-06-02	2013	HIGH	NT	16:24:00	MF	SPO	RIN	AD	M	DOM	0	2.4
T160	2014-06-25	2014	LOW	NT	11:00:00	PC	SPO	JOS	AD	F	SUB	0	1.8
T17	2013-06-04	2013	HIGH	NT	N/A	MU	SPO	BIA	AD	F	DOM	0	3
T174	2014-07-05	2014	LOW	NT	16:05:00	PC	SPO	BOR	AD	M	SUB	0	3
T18	2013-06-04	2013	HIGH	NT	N/A	MU	SPO	EVA	AD	F	SUB	0	3
T180	2014-07-11	2014	LOW	NT	09:10:00	MF	SPO	FRA	SUBAD	F	SUB	0	3
T181	2014-07-11	2014	LOW	NT	10:09:00	PC	SPO	BIA	AD	F	DOM	0	3
T182	2014-07-11	2014	LOW	NT	11:05:00	PC	SPO	HOR	AD	M	SUB	1	3
T183	2014-07-12	2014	LOW	NT	12:18:00	MF	SPO	BIA	AD	F	DOM	0	3
T184	2014-07-12	2014	LOW	NT	13:27:00	PC	SPO	BIA	AD	F	DOM	0	3
T185	2014-07-13	2014	LOW	NT	10:56:00	PC	SPO	BOR	AD	M	SUB	0	2.3
T188	2014-07-13	2014	LOW	NT	12:47:00	PC	SPO	EVA	AD	F	SUB	0	3
T189	2014-07-13	2014	LOW	NT	12:54:00	MB	SPO	ROB	SUBAD	M	SUB	0	3
T19	2013-06-04	2013	HIGH	NT	16:55:00	IB	SPO	RIN	AD	M	DOM	0	3
T190	2014-07-13	2014	LOW	NT	13:20:00	MB	SPO	BIA	AD	F	DOM	0	3
T191	2014-07-14	2014	LOW	NT	14:30:00	PC	SPO	BIA	AD	F	DOM	0	3
T192	2014-07-14	2014	LOW	NT	13:44:00	PC	SPO	HOR	AD	M	SUB	0	3
T193	2014-07-16	2014	LOW	NT	13:30:00	MB	SPO	EVA	AD	F	SUB	0	3
T194	2014-07-16	2014	LOW	NT	16:40:00	MB	SPO	ROB	SUBAD	M	SUB	0	3
T196	2014-07-18	2014	LOW	NT	09:20:00	IA	SPO	ROB	SUBAD	M	SUB	0	3
T197	2014-07-18	2014	LOW	NT	10:10:00	BS	SPO	RIN	AD	M	DOM	0	3
T198	2014-07-18	2014	LOW	NT	10:35:00	BS	SPO	TRU	AD	M	DOM	0	3
T199	2014-07-18	2014	LOW	NT	10:17:00	PC	SPO	JOS	AD	F	SUB	0	3
T20	2013-06-05	2013	HIGH	NT	15:19:00	TA	SPO	TRU	AD	M	DOM	0	2.2
T201	2014-07-18	2014	LOW	NT	10:24:00	PC	SPO	RIN	AD	M	DOM	0	3
T202	2014-07-18	2014	LOW	NT	16:35:00	BS	SPO	BIA	AD	F	DOM	0	3
T203	2014-07-18	2014	LOW	NT	16:14:00	MF	SPO	BIA	AD	F	DOM	0	3
T204	2014-07-19	2014	LOW	NT	10:15:00	MF	SPO	ROB	SUBAD	M	SUB	0	3
T205	2014-07-19	2014	LOW	NT	12:02:00	MF	SPO	BIA	AD	F	DOM	1	1.9
T207	2014-07-19	2014	LOW	NT	14:30:00	PC	SPO	ROB	SUBAD	M	SUB	0	3
T209	2014-07-19	2014	LOW	NT	14:30:00	PC	SPO	BOR	AD	M	SUB	0	3
T21	2013-06-09	2013	HIGH	NT	08:40:00	TA	SPO	RIN	AD	M	DOM	0	3
T210	2014-07-19	2014	LOW	NT	14:41:00	PC	SPO	DAN	AD	F	SUB	0	1
T211	2014-07-19	2014	LOW	NT	17:34:00	PC	SPO	RIN	AD	M	DOM	0	2
T212	2014-07-20	2014	LOW	NT	17:53:00	PC	SPO	EVA	AD	F	SUB	0	3
T213	2014-07-21	2014	LOW	NT	13:52:00	PC	SPO	DAN	AD	F	SUB	0	3
T214	2014-07-22	2014	LOW	NT	11:19:00	PC	SPO	BIA	AD	F	DOM	0	3
T215	2014-07-24	2014	LOW	T	13:01:00	MF	SPO	DAN	AD	F	SUB	0	3
T217	2014-07-24	2014	LOW	NT	16:09:00	MF	SPO	BOR	AD	M	SUB	1	1.5
T218	2014-07-24	2014	LOW	T	14:30:00	PC	SPO	DAN	AD	F	SUB	0	3
T219	2014-07-24	2014	LOW	T	13:10:00	PC	SPO	BIA	AD	F	DOM	0	3
T22	2013-06-10	2013	HIGH	NT	12:25:00	IA/RP	SPO	DAN	AD	F	SUB	0	3
T221	2014-07-25	2014	LOW	T	15:54:00	MF	SPO	BIA	AD	F	DOM	0	3
T222	2014-07-25	2014	LOW	T	11:25:00	PC	SPO	TRU	AD	M	DOM	1	3
T223	2014-07-25	2014	LOW	NT	11:30:00	PC	SPO	EVA	AD	F	SUB	0	2.1
T224	2014-07-25	2014	LOW	NT	10:36:00	PC	SPO	EVA	AD	F	SUB	0	3
T226	2014-07-25	2014	LOW	NT	10:25:00	PC	SPO	ROB	SUBAD	M	SUB	0	3
T227	2014-07-25	2014	LOW	NT	11:30:00	PC	SPO	ROB	SUBAD	M	SUB	0	3
T228	2014-07-25	2014	LOW	NT	10:55:00	PC	SPO	PAC	AD	M	SUB	0	3
T229	2014-07-25	2014	LOW	NT	10:38:00	PC	SPO	BOR	AD	M	SUB	1	3
T23	2013-06-11	2013	HIGH	NT	09:55:00	TA/IA	SPO	TET	AD	M	DOM	0	3
T230	2014-07-27	2014	LOW	NT	11:00:00	PC	SPO	EVA	AD	F	SUB	0	3
T232	2014-07-27	2014	LOW	NT	10:34:00	DS	SPO	ROB	SUBAD	M	SUB	0	3
T233	2014-07-29	2014	LOW	NT	08:54:00	MB	SPO	TET	AD	M	DOM	1	3
T234	2014-07-29	2014	LOW	NT	08:45:00	MB	SPO	ROB	SUBAD	M	SUB	0	3
T235	2014-07-29	2014	LOW	T	12:03:00	MB	SPO	BIA	AD	F	DOM	0	3
T236	2014-07-29	2014	LOW	NT	09:00:00	MB	SPO	BOR	AD	M	SUB	1	3
T237	2014-07-30	2014	LOW	NT	15:03:00	PC	SPO	EVA	AD	F	SUB	0	2.9
T238	2014-07-30	2014	LOW	NT	15:30:00	PC	SPO	EVA	AD	F	SUB	0	3
T239	2014-07-30	2014	LOW	T	13:55:00	PC	SPO	DAN	AD	F	SUB	0	3
T24	2013-06-11	2013	HIGH	NT	16:18:00	IB/Francisco	SPO	RIN	AD	M	DOM	1	3
T241	2014-07-30	2014	LOW	T	15:00:00	PC	SPO	BIA	AD	F	DOM	0	3
T242	2014-07-30	2014	LOW	T	15:55:00	PC	SPO	BIA	AD	F	DOM	1	3
T243	2014-07-30	2014	LOW	NT	16:15:00	PC	SPO	EVA	AD	F	SUB	0	3
T244	2014-07-30	2014	LOW	T	16:52:00	PC	SPO	TRU	AD	M	DOM	0	3
T246	2014-07-31	2014	LOW	NT	07:24:00	PC	SPO	ROB	SUBAD	M	SUB	0	3
T247	2014-07-31	2014	LOW	T	11:14:00	PC	SPO	RIN	AD	M	DOM	0	1.5
T248	2014-08-01	2014	LOW	T	07:39:00	PC	SPO	BIA	AD	F	DOM	0	3
T249	2014-08-01	2014	LOW	NT	09:25:00	PC	SPO	JOS	AD	F	SUB	0	3
T25	2013-06-11	2013	HIGH	NT	16:35:00	IB/Francisco	SPO	JOS	AD	F	SUB	0	3
T250	2014-08-01	2014	LOW	T	11:28:00	PC	SPO	DAN	AD	F	SUB	0	1.5
T252	2014-07-31	2014	LOW	T	15:41:00	DS	SPO	TRU	AD	M	DOM	0	3
T253	2014-08-02	2014	LOW	NT	09:30:00	PC	SPO	JOS	AD	F	SUB	1	3
T255	2014-08-02	2014	LOW	T	09:55:00	PC	SPO	RIN	AD	M	DOM	0	3
T256	2014-08-02	2014	LOW	T	10:30:00	PC	SPO	RIN	AD	M	DOM	0	3
T257	2014-08-02	2014	LOW	NT	11:38:00	PC	SPO	JOS	AD	F	SUB	0	3
T258	2014-08-02	2014	LOW	NT	09:55:00	PC	SPO	ROB	SUBAD	M	SUB	0	3
T259	2014-08-02	2014	LOW	T	11:00:00	PC	SPO	BIA	AD	F	DOM	0	3
T26	2013-06-12	2013	HIGH	NT	N/A	RP/IB	SPO	EVA	AD	F	SUB	0	0.3
T260	2014-08-03	2014	LOW	NT	12:00:00	PC	SPO	EVA	AD	F	SUB	0	3
T261	2014-08-03	2014	LOW	T	12:50:00	PC	SPO	RIN	AD	M	DOM	0	3
T263	2014-08-03	2014	LOW	NT	11:24:00	PC	SPO	JOS	AD	F	SUB	1	3
T264	2014-08-03	2014	LOW	T	12:30:00	PC	SPO	BIA	AD	F	DOM	0	3
T265	2014-08-03	2014	LOW	NT	11:45:00	PC	SPO	JOS	AD	F	SUB	0	3
T266	2014-08-03	2014	LOW	T	12:01:00	DS	SPO	BIA	AD	F	DOM	0	2.2
T267	2014-08-03	2014	LOW	NT	11:20:00	DS	SPO	HOR	AD	M	SUB	1	3
T268	2014-08-03	2014	LOW	T	11:26:00	DS	SPO	RIN	AD	M	DOM	0	3
T269	2014-08-03	2014	LOW	T	11:31:00	DS	SPO	TRU	AD	M	DOM	0	3
T27	2013-06-12	2013	HIGH	NT	12:15:00	IB	SPO	BIA	AD	F	DOM	0	3
T270	2014-08-03	2014	LOW	T	13:36:00	MB	SPO	BIA	AD	F	DOM	0	3
T271	2014-08-02	2014	LOW	NT	10:12:00	MF	SPO	HOR	AD	M	SUB	1	2.3
T272	2014-08-06	2014	LOW	T	12:11:00	MB	SPO	BIA	AD	F	DOM	0	3
T273	2014-08-06	2014	LOW	NT	11:00:00	MB	SPO	EVA	AD	F	SUB	0	3
T274	2014-08-07	2014	LOW	T	11:17:00	DS	SPO	TRU	AD	M	DOM	0	3
T275	2014-08-09	2014	LOW	T	10:15:00	MB	SPO	TRU	AD	M	DOM	1	3
T276	2014-08-09	2014	LOW	NT	11:10:00	MB	SPO	ROB	SUBAD	M	SUB	0	3
T277	2014-08-09	2014	LOW	T	12:15:00	MB	SPO	RIN	AD	M	DOM	0	3
T278	2014-08-09	2014	LOW	T	13:06:00	PC	SPO	RIN	AD	M	DOM	0	3
T279	2014-08-10	2014	LOW	T	09:07:00	PC	SPO	RIN	AD	M	DOM	0	3
T28	2013-06-13	2013	HIGH	NT	09:34:00	TA	SPO	TET	AD	M	DOM	0	3
T280	2014-08-11	2014	LOW	NT	14:50:00	PC	SPO	EVA	AD	F	SUB	0	3
T281	2014-08-12	2014	LOW	T	09:17:00	PC	SPO	TRU	AD	M	DOM	0	3
T282	2014-08-12	2014	LOW	NT	10:02:00	PC	SPO	JOS	AD	F	SUB	0	3
T284	2014-08-12	2014	LOW	T	17:09:00	DS	SPO	TRU	AD	M	DOM	0	3
T286	2014-08-13	2014	LOW	T	10:30:00	PC	SPO	BIA	AD	F	DOM	1	3
T287	2014-08-13	2014	LOW	T	09:15:00	PC	SPO	BIA	AD	F	DOM	0	3
T288	2014-08-13	2014	LOW	NT	10:35:00	PC	SPO	ROB	SUBAD	M	SUB	0	3
T289	2014-08-13	2014	LOW	T	09:15:00	PC	SPO	DAN	AD	F	SUB	1	3
T29	2013-06-13	2013	HIGH	NT	11:05:00	TA	SPO	JOS	AD	F	SUB	0	3
T290	2014-08-13	2014	LOW	T	11:00:00	PC	SPO	RIN	AD	M	DOM	1	3
T291	2014-08-13	2014	LOW	NT	10:07:00	BS	SPO	ROB	SUBAD	M	SUB	0	3
T292	2014-08-13	2014	LOW	NT	13:00:00	PC	SPO	EVA	AD	F	SUB	0	3
T295	2014-08-15	2014	LOW	T	12:15:00	PC	SPO	DAN	AD	F	SUB	0	3
T297	2014-08-15	2014	LOW	NT	10:00:00	PC	SPO	ROB	SUBAD	M	SUB	0	3
T298	2014-08-13	2014	LOW	NT	09:20:00	PC	SPO	BOR	AD	M	SUB	1	3
T299	2014-08-15	2014	LOW	T	16:26:00	DS	SPO	BIA	AD	F	DOM	0	3
T30	2013-06-14	2013	HIGH	NT	10:05:00	IA	SPO	RIN	AD	M	DOM	0	1
T301	2014-08-16	2014	LOW	NT	10:35:00	PC	SPO	PAC	AD	M	SUB	0	3
T303	2014-08-16	2014	LOW	T	15:50:00	MB	SPO	BIA	AD	F	DOM	0	2.4
T304	2014-08-17	2014	LOW	NT	11:14:00	PC	SPO	EVA	AD	F	SUB	0	1.1
T305	2014-08-17	2014	LOW	T	11:20:00	PC	SPO	RIN	AD	M	DOM	1	3
T306	2014-08-17	2014	LOW	NT	11:43:00	PC	SPO	HOR	AD	M	SUB	1	3
T307	2014-08-17	2014	LOW	T	11:32:00	PC	SPO	BIA	AD	F	DOM	0	3
T308	2014-08-17	2014	LOW	T	15:43:00	MB	SPO	BIA	AD	F	DOM	0	3
T309	2014-08-17	2014	LOW	NT	13:03:00	MB	SPO	ROB	SUBAD	M	SUB	1	3
T31	2013-06-18	2013	HIGH	NT	12:42:00	TA	SPO	TET	AD	M	DOM	1	3
T310	2014-08-18	2014	LOW	T	09:30:00	PC	SPO	BIA	AD	F	DOM	0	3
T311	2014-08-18	2014	LOW	NT	16:50:00	MB	SPO	HOR	AD	M	SUB	0	3
T312	2014-08-23	2014	LOW	T	11:25:00	PC	SPO	RIN	AD	M	DOM	0	3
T32	2013-06-26	2013	HIGH	NT	11:32:00	IA	SPO	BIA	AD	F	DOM	1	3
T33	2013-06-27	2013	HIGH	NT	10:30:00	IB	SPO	EVA	AD	F	SUB	0	1.7
T34	2013-06-28	2013	HIGH	NT	10:38:00	MU/FS	SPO	JOS	AD	F	SUB	0	3
T35	2013-06-28	2013	HIGH	NT	14:30:00	TA	SPO	EVA	AD	F	SUB	0	3
T36	2013-06-28	2013	HIGH	NT	18:10:00	TA	SPO	TRU	AD	M	DOM	0	1.6
T37	2013-06-29	2013	HIGH	NT	11:27:00	IB	SPO	EVA	AD	F	SUB	0	3
T38	2013-06-29	2013	HIGH	NT	13:42:00	TA	SPO	EVA	AD	F	SUB	0	3
T39	2013-06-30	2013	HIGH	NT	10:45:00	IB	SPO	TET	AD	M	DOM	0	3
T40	2013-06-01	2013	HIGH	NT	09:58:00	FS/MU	SPO	EVA	AD	F	SUB	0	0.6
T41	2013-07-01	2013	HIGH	NT	14:15:00	ta	SPO	JOS	AD	F	SUB	0	3
T42	2013-07-01	2013	HIGH	NT	16:28:00	ta	SPO	TET	AD	M	DOM	0	3
T43	2013-07-02	2013	HIGH	NT	14:16:00	ta	SPO	TET	AD	M	DOM	0	2.7
T44	2013-07-02	2013	HIGH	NT	14:51:00	ta	SPO	BIA	AD	F	DOM	1	2.4
T45	2013-07-03	2013	HIGH	NT	15:08:00	EB/MU	SPO	EVA	AD	F	SUB	0	3
T46	2013-07-06	2013	HIGH	NT	15:50:00	MF	SPO	BIA	AD	F	DOM	1	3
T48	2013-07-07	2013	HIGH	T	11:41:00	IB	SPO	JOS	AD	F	SUB	0	3
T5	2013-05-26	2013	HIGH	NT	11:32:00	IB	SPO	DAN	AD	F	SUB	0	3
T51	2013-07-08	2013	HIGH	NT	16:39:00	TA	SPO	RIN	AD	M	DOM	0	3
T52	2013-07-08	2013	HIGH	NT	15:27:00	TA	SPO	DAN	AD	F	SUB	0	2
T53	2013-07-13	2013	HIGH	T	10:32:00	TA	SPO	EVA	AD	F	SUB	1	1.9
T54	2013-07-13	2013	HIGH	T	10:45:00	AT/TA	SPO	TET	AD	M	DOM	0	3
T55	2013-07-13	2013	HIGH	T	11:44:00	TA	SPO	JOS	AD	F	SUB	0	3
T57	2013-07-15	2013	HIGH	T	09:19:00	MF/TA	SPO	EVA	AD	F	SUB	0	1.9
T58	2013-07-15	2013	HIGH	NT	10:15:00	MF/TA	SPO	RIN	AD	M	DOM	0	1.5
T60	2013-07-17	2013	HIGH	T	13:22:00	IB	SPO	JOS	AD	F	SUB	0	3
T63	2013-07-19	2013	HIGH	NT	10:25:00	TA	SPO	DAN	AD	F	SUB	0	0.6
T65	2013-07-24	2013	HIGH	T	14:17:00	MU	SPO	TET	AD	M	DOM	0	3
T68	2013-07-25	2013	HIGH	T	08:05:00	JK	SPO	TET	AD	M	DOM	0	3
T69	2013-07-25	2013	HIGH	NT	11:10:00	RP	SPO	BIA	AD	F	DOM	0	2
T70	2013-07-26	2013	HIGH	T	13:49:00	TA	SPO	JOS	AD	F	SUB	0	3
T71	2013-07-26	2013	HIGH	NT	18:16:00	TA	SPO	TRU	AD	M	DOM	0	2.8
T72	2013-07-28	2013	HIGH	NT	13:10:00	MU	SPO	DAN	AD	F	SUB	1	3
T73	2013-07-28	2013	HIGH	T	13:34:00	MU	SPO	EVA	AD	F	SUB	0	3
T74	2013-07-29	2013	HIGH	NT	11:15:00	IB	SPO	TRU	AD	M	DOM	1	3
T75	2013-07-29	2013	HIGH	NT	12:20:00	IB	SPO	BIA	AD	F	DOM	1	3
T77	2013-08-06	2013	HIGH	NT	10:14:00	IB	SPO	RIN	AD	M	DOM	0	2.2
T78	2013-08-06	2013	HIGH	T	15:23:00	MU/RT	SPO	EVA	AD	F	SUB	0	2.2
T79	2013-08-11	2013	HIGH	NT	08:20:00	IB	SPO	BIA	AD	F	DOM	0	1.2
T80	2013-08-11	2013	HIGH	T	10:07:00	IB	SPO	EVA	AD	F	SUB	0	3
T81	2013-08-11	2013	HIGH	T	10:10:00	IB	SPO	TET	AD	M	DOM	0	1.1
T82	2013-08-11	2013	HIGH	T	11:15:00	IB	SPO	JOS	AD	F	SUB	0	3
T84	2013-08-14	2013	HIGH	NT	14:04:00	TA	SPO	TRU	AD	M	DOM	1	3
T85	2013-08-14	2013	HIGH	NT	15:24:00	TA	SPO	DAN	AD	F	SUB	0	3
T86	2013-08-14	2013	HIGH	NT	16:36:00	TA	SPO	RIN	AD	M	DOM	0	3
T91	2013-08-17	2013	HIGH	T	07:35:00	IB/JK	SPO	TET	AD	M	DOM	0	3
T95	2013-08-17	2013	HIGH	NT	13:44:00	TA	SPO	BIA	AD	F	DOM	1	3
T98	2013-08-19	2013	HIGH	NT	08:27:00	IB	SPO	DAN	AD	F	SUB	0	3

## Sheet: Filariopsis load
Sample ID #	Date	Year	Provisioning	Antiparasitic	Time	Collector	Group	ID Ind	Age	Sex	RANK	Filariopsis (# larvae)	FecalSampleW
M1	2013-05-06	2013	LOW	NT	11:13:30	TA	MAC	MGO	AD	M	SUB	1	3
M100	2013-07-11	2013	LOW	T	11:19:00	CSF	MAC	ING	AD	F	SUB	1	3
M104	2013-07-11	2013	LOW	NT	15:15:00	TA	MAC	SOL	AD	F	SUB	1	3
M128	2013-07-25	2013	LOW	NT	10:49:00	IB	MAC	MGO	AD	M	SUB	1	3
M136	2013-07-29	2013	LOW	NT	09:29:00	TA	MAC	MAW	AD	F	SUB	1	3
M152	2013-08-05	2013	LOW	T	09:56:00	TA	MAC	SRG	AD	M	DOM	1	3
M16	2013-05-22	2013	LOW	NT	13:13:00	IA	MAC	SRG	AD	M	DOM	1	3
M171	2013-08-13	2013	LOW	NT	11:00:00	IB	MAC	MAW	AD	F	SUB	4	3
M195	2013-08-27	2013	LOW	T	09:26:00	IA	MAC	EDU	AD	M	DOM	3	3
M200	2013-08-29	2013	LOW	T	10:08:00	TA	MAC	SRG	AD	M	DOM	1	3
M21	2013-05-23	2013	LOW	NT	09:09:00	IA	MAC	EDU	AD	M	DOM	1	3
M279	2014-05-19	2014	HIGH	NT	11:42:00	IA	MAC	SRG	AD	M	DOM	1	3
M28	2013-06-03	2013	LOW	NT	09:20:00	IA	MAC	EDU	AD	M	DOM	1	3
M284	2014-05-20	2014	HIGH	NT	17:19:00	DS	MAC	ING	AD	F	SUB	18	3
M29	2013-06-04	2013	LOW	NT	11:00:00	TA	MAC	MGO	AD	M	SUB	34	3
M293	2014-05-24	2014	HIGH	NT	10:51:00	DS	MAC	MAW	AD	F	SUB	2	3
M298	2014-05-25	2014	HIGH	NT	10:53:00	BW	MAC	CRD	AD	F	SUB	1	3
M307	2014-05-28	2014	HIGH	NT	14:40:00	DS	MAC	EST	AD	F	DOM	1	3
M318	2014-06-04	2014	HIGH	NT	15:25:00	RP	MAC	MAW	AD	F	SUB	2	3
M343	2014-06-14	2014	HIGH	NT	08:40:00	DS	MAC	EDU	AD	M	DOM	1	3
M344	2014-06-14	2014	HIGH	NT	09:50:00	DS	MAC	MAW	AD	F	SUB	21	2.1
M359	2014-06-16	2014	HIGH	NT	11:45:00	PC	MAC	RIC	AD	M	SUB	1	3
M362	2014-06-19	2014	HIGH	NT	10:50:00	MB	MAC	EDU	AD	M	DOM	1	3
M364	2014-06-20	2014	HIGH	NT	11:50:00	IA	MAC	ING	AD	F	SUB	1	2.5
M37	2013-06-08	2013	LOW	NT	13:42:00	IB	MAC	MAW	AD	F	SUB	4	3
M38	2013-06-08	2013	LOW	NT	16:24:00	IB	MAC	SOL	AD	F	SUB	2	3
M40	2013-06-13	2013	LOW	NT	10:43:00	IB	MAC	CRD	SUBAD	F	SUB	2	3
M42	2013-06-14	2013	LOW	NT	07:56:00	TA	MAC	ING	AD	F	SUB	1	3
M423	2014-06-21	2014	HIGH	NT	16:40:00	DS	MAC	ERN	AD	M	DOM	3	3
M424	2014-07-12	2014	HIGH	NT	10:47:00	PC	MAC	ING	AD	F	SUB	2	3
M429	2014-07-13	2014	HIGH	NT	10:56:00	PC	MAC	EDU	AD	M	DOM	2	3
M443	2014-07-18	2014	HIGH	NT	10:24:00	MB	MAC	CRD	AD	F	SUB	5	3
M462	2014-07-22	2014	HIGH	NT	12:16:00	MB	MAC	SOL	AD	F	SUB	1	3
M48	2013-06-19	2013	LOW	NT	11:15:00	IA	MAC	OFE	AD	F	SUB	1	3
M480	2014-07-23	2014	HIGH	T	16:47:00	DS	MAC	MAW	AD	F	SUB	1	3
M491	2014-07-26	2014	HIGH	NT	14:35:00	MB	MAC	ING	AD	F	SUB	1	3
M494	2014-07-27	2014	HIGH	T	13:20:00	PC	MAC	CRD	AD	F	SUB	1	3
M502	2014-07-30	2014	HIGH	NT	07:48:00	MF	MAC	MAV	AD	M	SUB	7	3
M505	2014-07-30	2014	HIGH	NT	12:52:00	MB	MAC	EST	AD	F	DOM	5	3
M511	2014-08-01	2014	HIGH	T	11:50:00	DS	MAC	CRD	AD	F	SUB	3	3
M537	2014-08-05	2014	HIGH	NT	15:12:00	PC	MAC	SRG	AD	M	DOM	4	3
M57	2013-06-22	2013	LOW	NT	13:09:00	MU	MAC	EDU	AD	M	DOM	3	3
M574	2014-08-11	2014	HIGH	T	11:44:00	MB	MAC	CRD	AD	F	SUB	3	3
M580	2014-08-10	2014	HIGH	NT	10:11:00	DS	MAC	SRG	AD	M	DOM	6	3
M586	2014-08-13	2014	HIGH	NT	10:25:00	DS	MAC	OFE	AD	F	SUB	3	3
M599	2014-08-14	2014	HIGH	NT	16:08:00	DS	MAC	SRG	AD	M	DOM	12	3
M605	2014-08-13	2014	HIGH	NT	16:40:00	PC	MAC	FEN	SUBAD	F	SUB	1	2.3
M618	2014-08-19	2014	HIGH	NT	09:35:00	MB/EB	MAC	SRG	AD	M	DOM	2	3
M63	2013-06-26	2013	LOW	T	11:45:00	IB	MAC	SRG	AD	M	DOM	2	3
M64	2013-06-26	2013	LOW	T	12:13:00	IB	MAC	EDU	AD	M	DOM	1	3
M68	2013-06-27	2013	LOW	NT	14:30:00	TA	MAC	MAW	AD	F	SUB	5	3
M70	2013-06-28	2013	LOW	NT	11:40:00	IB	MAC	THE	AD	F	DOM	1	2.5
M80	2013-07-02	2013	LOW	T	10:10:00	IA	MAC	EDU	AD	M	DOM	1	2
M88	2013-07-05	2013	LOW	NT	14:37:00	TA	MAC	CRD	SUBAD	F	SUB	1	3
M94	2013-07-07	2013	LOW	NT	11:53:00	TA/MF	MAC	SOL	AD	F	SUB	1	3
T149	2014-06-21	2014	LOW	NT	12:03:00	PC	SPO	TET	AD	M	DOM	10	3
T174	2014-07-05	2014	LOW	NT	16:05:00	PC	SPO	BOR	AD	M	SUB	1	3
T20	2013-06-05	2013	HIGH	NT	15:19:00	TA	SPO	TRU	AD	M	DOM	1	2.2
T209	2014-07-19	2014	LOW	NT	14:30:00	PC	SPO	BOR	AD	M	SUB	1	3
T217	2014-07-24	2014	LOW	NT	16:09:00	MF	SPO	BOR	AD	M	SUB	1	1.5
T224	2014-07-25	2014	LOW	NT	10:36:00	PC	SPO	EVA	AD	F	SUB	1	3
T261	2014-08-03	2014	LOW	T	12:50:00	PC	SPO	RIN	AD	M	DOM	1	3
T279	2014-08-10	2014	LOW	T	09:07:00	PC	SPO	RIN	AD	M	DOM	2	3
T297	2014-08-15	2014	LOW	NT	10:00:00	PC	SPO	ROB	SUBAD	M	SUB	3	3
T42	2013-07-01	2013	HIGH	NT	16:28:00	ta	SPO	TET	AD	M	DOM	1	3
T51	2013-07-08	2013	HIGH	NT	16:39:00	TA	SPO	RIN	AD	M	DOM	1	3
T85	2013-08-14	2013	HIGH	NT	15:24:00	TA	SPO	DAN	AD	F	SUB	2	3

## Sheet: Hymenolepid. load
Sample ID #	Date	Year	Provisioning	Antiparasitic	Time	Collector	Group	ID Ind	Age	Sex	RANK	Hymenolepid. (# eggs)	FecalSampleW
M101	2013-07-11	2013	LOW	NT	13:31:00	TA	MAC	CRD	SUBAD	F	SUB	1	1.5
M110	2013-07-16	2013	LOW	T	13:48:00	ta	MAC	SRG	AD	M	DOM	1	3
M115	2013-07-18	2013	LOW	NT	16:35:00	IB	MAC	ERN	AD	M	DOM	3	3
M117	2013-07-20	2013	LOW	T	12:25:00	TA	MAC	THE	AD	F	DOM	5	3
M127	2013-07-24	2013	LOW	T	11:50:00	TA	MAC	THE	AD	F	DOM	3	3
M140	2013-07-30	2013	LOW	NT	10:28:00	TA	MAC	ERN	AD	M	DOM	6	3
M143	2013-08-01	2013	LOW	T	10:30:00	IB	MAC	THE	AD	F	DOM	4	3
M151	2013-08-04	2013	LOW	T	12:14:00	TA	MAC	TIT	AD	M	SUB	1	3
M154	2013-08-08	2013	LOW	NT	12:50:00	TA	MAC	CRD	SUBAD	F	SUB	29	3
M155	2013-08-08	2013	LOW	NT	13:00:00	TA	MAC	ERN	AD	M	DOM	1	3
M16	2013-05-22	2013	LOW	NT	13:13:00	IA	MAC	SRG	AD	M	DOM	3	3
M160	2013-08-09	2013	LOW	NT	14:30:00	ta	MAC	SRP	AD	M	SUB	1	3
M174	2013-08-15	2013	LOW	NT	11:30:00	FS	MAC	SOL	AD	F	SUB	2	3
M189	2013-08-23	2013	LOW	NT	09:10:00	TA	MAC	ERN	AD	M	DOM	31	3
M23	2013-05-24	2013	LOW	NT	15:45:00	TA	MAC	EST	AD	F	DOM	3	3
M503	2014-07-30	2014	HIGH	NT	AM	MF	MAC	ING	AD	F	SUB	1	3
M505	2014-07-30	2014	HIGH	NT	12:52:00	MB	MAC	EST	AD	F	DOM	1	3
M529	2014-08-04	2014	HIGH	NT	12:30:00	PC	MAC	EST	AD	F	DOM	3	3
M565	2014-08-08	2014	HIGH	NT	16:33:00	DS	MAC	FEN	SUBAD	F	SUB	43	3
M570	2014-08-10	2014	HIGH	NT	16:18:00	EB	MAC	EST	AD	F	DOM	2	3
M594	2014-08-13	2014	HIGH	T	17:20:00	PC	MAC	CRD	AD	F	SUB	1	3
M601	2014-08-15	2014	HIGH	NT	08:40:00	RP/MB	MAC	EDU	AD	M	DOM	1	3
M625	2014-08-20	2014	HIGH	NT	08:20:00	DS	MAC	OFE	AD	F	SUB	1	1.2
M643	2014-08-22	2014	HIGH	NT	14:53:00	PC	MAC	ING	AD	F	SUB	4	3
M647	2014-08-22	2014	HIGH	NT	14:33:00	PC	MAC	FEN	SUBAD	F	SUB	3	3
M652	2014-08-23	2014	HIGH	NT	15:23:00	DS	MAC	EST	AD	F	DOM	13	3
M656	2014-08-25	2014	HIGH	T	12:00:00	MB/IA	MAC	ERN	AD	M	DOM	3	1.6
M69	2013-06-28	2013	LOW	NT	09:35:00	IB	MAC	ERN	AD	M	DOM	3	3
M73	2013-06-30	2013	LOW	NT	14:12:00	TA	MAC	ERN	AD	M	DOM	2	1.6
T141	2014-06-17	2014	LOW	NT	09:20:00	MF	SPO	HOR	AD	M	SUB	9	2.3
T182	2014-07-11	2014	LOW	NT	11:05:00	PC	SPO	HOR	AD	M	SUB	3	3
T205	2014-07-19	2014	LOW	NT	12:02:00	MF	SPO	BIA	AD	F	DOM	8	1.9
T217	2014-07-24	2014	LOW	NT	16:09:00	MF	SPO	BOR	AD	M	SUB	6	1.5
T222	2014-07-25	2014	LOW	T	11:25:00	PC	SPO	TRU	AD	M	DOM	3	3
T229	2014-07-25	2014	LOW	NT	10:38:00	PC	SPO	BOR	AD	M	SUB	50	3
T233	2014-07-29	2014	LOW	NT	08:54:00	MB	SPO	TET	AD	M	DOM	6	3
T236	2014-07-29	2014	LOW	NT	09:00:00	MB	SPO	BOR	AD	M	SUB	160	3
T24	2013-06-11	2013	HIGH	NT	16:18:00	IB/Francisco	SPO	RIN	AD	M	DOM	23	3
T242	2014-07-30	2014	LOW	T	15:55:00	PC	SPO	BIA	AD	F	DOM	2	3
T253	2014-08-02	2014	LOW	NT	09:30:00	PC	SPO	JOS	AD	F	SUB	262	3
T263	2014-08-03	2014	LOW	NT	11:24:00	PC	SPO	JOS	AD	F	SUB	12	3
T267	2014-08-03	2014	LOW	NT	11:20:00	DS	SPO	HOR	AD	M	SUB	52	3
T271	2014-08-02	2014	LOW	NT	10:12:00	MF	SPO	HOR	AD	M	SUB	2	2.3
T275	2014-08-09	2014	LOW	T	10:15:00	MB	SPO	TRU	AD	M	DOM	1	3
T286	2014-08-13	2014	LOW	T	10:30:00	PC	SPO	BIA	AD	F	DOM	3	3
T289	2014-08-13	2014	LOW	T	09:15:00	PC	SPO	DAN	AD	F	SUB	121	3
T290	2014-08-13	2014	LOW	T	11:00:00	PC	SPO	RIN	AD	M	DOM	2	3
T298	2014-08-13	2014	LOW	NT	09:20:00	PC	SPO	BOR	AD	M	SUB	2	3
T305	2014-08-17	2014	LOW	T	11:20:00	PC	SPO	RIN	AD	M	DOM	21	3
T306	2014-08-17	2014	LOW	NT	11:43:00	PC	SPO	HOR	AD	M	SUB	25	3
T309	2014-08-17	2014	LOW	NT	13:03:00	MB	SPO	ROB	SUBAD	M	SUB	2	3
T31	2013-06-18	2013	HIGH	NT	12:42:00	TA	SPO	TET	AD	M	DOM	2	3
T32	2013-06-26	2013	HIGH	NT	11:32:00	IA	SPO	BIA	AD	F	DOM	2	3
T44	2013-07-02	2013	HIGH	NT	14:51:00	ta	SPO	BIA	AD	F	DOM	9	2.4
T46	2013-07-06	2013	HIGH	NT	15:50:00	MF	SPO	BIA	AD	F	DOM	2	3
T53	2013-07-13	2013	HIGH	T	10:32:00	TA	SPO	EVA	AD	F	SUB	1	1.9
T72	2013-07-28	2013	HIGH	NT	13:10:00	MU	SPO	DAN	AD	F	SUB	7	3
T74	2013-07-29	2013	HIGH	NT	11:15:00	IB	SPO	TRU	AD	M	DOM	16	3
T75	2013-07-29	2013	HIGH	NT	12:20:00	IB	SPO	BIA	AD	F	DOM	128	3
T84	2013-08-14	2013	HIGH	NT	14:04:00	TA	SPO	TRU	AD	M	DOM	2	3
T95	2013-08-17	2013	HIGH	NT	13:44:00	TA	SPO	BIA	AD	F	DOM	5	3

## Sheet: Par. richness & MultInfec
Sample ID #	Date	Year	Provisioning	Antiparasitic	Time	Collector	Group	ID Ind	Age	Sex	RANK	Richness	MultipleInfec	FecalSampleW
M1	2013-05-06	2013	LOW	NT	11:13:30	TA	MAC	MGO	AD	M	SUB	1	0	3
M100	2013-07-11	2013	LOW	T	11:19:00	CSF	MAC	ING	AD	F	SUB	1	0	3
M101	2013-07-11	2013	LOW	NT	13:31:00	TA	MAC	CRD	SUBAD	F	SUB	1	0	1.5
M102	2013-07-11	2013	LOW	NT	14:03:00	TA	MAC	ERN	AD	M	DOM	1	0	3
M104	2013-07-11	2013	LOW	NT	15:15:00	TA	MAC	SOL	AD	F	SUB	1	0	3
M105	2013-07-11	2013	LOW	T	15:51:00	TA	MAC	TIT	AD	M	SUB	1	0	3
M106	2013-07-11	2013	LOW	T	16:34:00	TA	MAC	THE	AD	F	DOM	1	0	3
M108	2013-07-14	2013	LOW	T	11:51:00	TA	MAC	EST	AD	F	DOM	1	0	3
M109	2013-07-16	2013	LOW	T	N/A	IA	MAC	OFE	AD	F	SUB	0	0	1.6
M110	2013-07-16	2013	LOW	T	13:48:00	ta	MAC	SRG	AD	M	DOM	1	0	3
M114	2013-07-18	2013	LOW	T	16:30:00	IB	MAC	EDU	AD	M	DOM	1	0	3
M115	2013-07-18	2013	LOW	NT	16:35:00	IB	MAC	ERN	AD	M	DOM	1	0	3
M116	2013-07-20	2013	LOW	NT	12:17:00	TA	MAC	MAV	SUBAD	M	SUB	1	0	3
M117	2013-07-20	2013	LOW	T	12:25:00	TA	MAC	THE	AD	F	DOM	1	0	3
M120	2013-07-21	2013	LOW	NT	07:25:00	MF	MAC	ERN	AD	M	DOM	1	0	3
M121	2013-07-21	2013	LOW	NT	13:22:00	IB	MAC	DAL	SUBAD	M	SUB	1	0	3
M123	2013-07-21	2013	LOW	T	18:14:00	IB	MAC	EST	AD	F	DOM	1	0	3
M124	2013-07-24	2013	LOW	T	10:37:00	TA	MAC	EST	AD	F	DOM	1	0	3
M126	2013-07-24	2013	LOW	T	11:48:00	TA	MAC	EDU	AD	M	DOM	1	0	3
M127	2013-07-24	2013	LOW	T	11:50:00	TA	MAC	THE	AD	F	DOM	1	0	3
M128	2013-07-25	2013	LOW	NT	10:49:00	IB	MAC	MGO	AD	M	SUB	1	0	3
M129	2013-07-25	2013	LOW	T	11:19:00	IB	MAC	TIT	AD	M	SUB	1	0	2.4
M13	2013-05-19	2013	LOW	NT	11:49:00	IB	MAC	YOL	AD	F	SUB	1	0	3
M131	2013-07-25	2013	LOW	NT	12:46:00	IB/CSF	MAC	CRD	SUBAD	F	SUB	1	0	3
M132	2013-07-27	2013	LOW	T	11:17:00	TA	MAC	SRG	AD	M	DOM	1	0	3
M133	2013-07-27	2013	LOW	NT	11:35:00	TA	MAC	YOL	AD	F	SUB	1	0	2.2
M135	2013-07-28	2013	LOW	T	10:48:00	FS/TA	MAC	ING	AD	F	SUB	1	0	3
M136	2013-07-29	2013	LOW	NT	09:29:00	TA	MAC	MAW	AD	F	SUB	1	0	3
M138	2013-07-29	2013	LOW	T	10:10:00	TA	MAC	OFE	AD	F	SUB	1	0	1
M139	2013-07-30	2013	LOW	NT	09:33:00	TA	MAC	SRP	AD	M	SUB	1	0	3
M14	2013-05-20	2013	LOW	NT	09:59:00	IB	MAC	OFE	AD	F	SUB	1	0	3
M140	2013-07-30	2013	LOW	NT	10:28:00	TA	MAC	ERN	AD	M	DOM	1	0	3
M141	2013-07-30	2013	LOW	NT	11:55:00	TA	MAC	SOL	AD	F	SUB	1	0	3
M143	2013-08-01	2013	LOW	T	10:30:00	IB	MAC	THE	AD	F	DOM	1	0	3
M144	2013-08-02	2013	LOW	NT	09:58:00	IB	MAC	MGO	AD	M	SUB	1	0	3
M145	2013-08-02	2013	LOW	T	11:48:00	IB	MAC	EDU	AD	M	DOM	1	0	3
M146	2013-08-03	2013	LOW	NT	10:07:00	IB	MAC	MAW	AD	F	SUB	1	0	3
M149	2013-08-03	2013	LOW	T	16:16:00	TA	MAC	EST	AD	F	DOM	1	0	3
M15	2013-05-20	2013	LOW	NT	11:35:00	IB	MAC	ING	AD	F	SUB	1	0	3
M150	2013-08-03	2013	LOW	NT	18:04:00	TA	MAC	CRD	SUBAD	F	SUB	1	0	3
M151	2013-08-04	2013	LOW	T	12:14:00	TA	MAC	TIT	AD	M	SUB	1	0	3
M152	2013-08-05	2013	LOW	T	09:56:00	TA	MAC	SRG	AD	M	DOM	1	0	3
M154	2013-08-08	2013	LOW	NT	12:50:00	TA	MAC	CRD	SUBAD	F	SUB	1	0	3
M155	2013-08-08	2013	LOW	NT	13:00:00	TA	MAC	ERN	AD	M	DOM	1	0	3
M156	2013-08-08	2013	LOW	T	17:14:00	TA	MAC	EDU	AD	M	DOM	1	0	3
M157	2013-08-08	2013	LOW	NT	17:35:00	TA	MAC	MAV	SUBAD	M	SUB	1	0	3
M158	2013-08-09	2013	LOW	NT	07:18:00	IB	MAC	RIC	SUBAD	M	SUB	1	0	3
M16	2013-05-22	2013	LOW	NT	13:13:00	IA	MAC	SRG	AD	M	DOM	1	0	3
M160	2013-08-09	2013	LOW	NT	14:30:00	ta	MAC	SRP	AD	M	SUB	1	0	3
M161	2013-08-10	2013	LOW	NT	15:15:00	ta	MAC	YOL	AD	F	SUB	1	0	3
M163	2013-08-10	2013	LOW	NT	16:36:00	ta	MAC	SRP	AD	M	SUB	1	0	3
M164	2013-08-12	2013	LOW	T	10:57:00	IA	MAC	THE	AD	F	DOM	1	0	3
M166	2013-08-12	2013	LOW	T	15:44:00	TA	MAC	THE	AD	F	DOM	1	0	3
M167	2013-08-12	2013	LOW	NT	17:35:00	TA	MAC	MAW	AD	F	SUB	1	0	3
M169	2013-08-13	2013	LOW	T	08:15:00	IB	MAC	THE	AD	F	DOM	1	0	3
M17	2013-05-22	2013	LOW	NT	13:23:00	MU	MAC	MAV	SUBAD	M	SUB	1	0	2.1
M171	2013-08-13	2013	LOW	NT	11:00:00	IB	MAC	MAW	AD	F	SUB	1	0	3
M172	2013-08-13	2013	LOW	T	12:45:00	IB	MAC	EST	AD	F	DOM	1	0	3
M173	2013-08-14	2013	LOW	T	10:50:00	IA	MAC	OFE	AD	F	SUB	1	0	2.5
M174	2013-08-15	2013	LOW	NT	11:30:00	FS	MAC	SOL	AD	F	SUB	1	0	3
M175	2013-08-15	2013	LOW	NT	10:55:00	IA	MAC	ERN	AD	M	DOM	1	0	2.4
M176	2013-08-15	2013	LOW	NT	16:14:00	PT/MU	MAC	RIC	SUBAD	M	SUB	1	0	2.7
M177	2013-08-16	2013	LOW	T	10:40:00	IA	MAC	EST	AD	F	DOM	1	0	3
M178	2013-08-16	2013	LOW	T	15:29:00	TA	MAC	ING	AD	F	SUB	1	0	3
M179	2013-08-16	2013	LOW	T	15:45:00	TA	MAC	EDU	AD	M	DOM	1	0	2.4
M18	2013-05-22	2013	LOW	NT	15:18:00	MU	MAC	THE	AD	F	DOM	1	0	3
M180	2013-08-17	2013	LOW	NT	13:02:00	MU	MAC	SRP	AD	M	SUB	1	0	3
M181	2013-08-17	2013	LOW	T	14:27:00	MU	MAC	SRG	AD	M	DOM	1	0	3
M182	2013-08-18	2013	LOW	NT	11:10:00	IB/CSF	MAC	YOL	AD	F	SUB	1	0	3
M183	2013-08-18	2013	LOW	NT	11:23:00	IB	MAC	RIC	SUBAD	M	SUB	1	0	3
M185	2013-08-18	2013	LOW	NT	14:20:00	TA	MAC	DAL	SUBAD	M	SUB	1	0	3
M187	2013-08-23	2013	LOW	T	08:10:00	TA	MAC	EDU	AD	M	DOM	1	0	3
M188	2013-08-23	2013	LOW	T	08:40:00	TA	MAC	THE	AD	F	DOM	1	0	3
M189	2013-08-23	2013	LOW	NT	09:10:00	TA	MAC	ERN	AD	M	DOM	1	0	3
M190	2013-08-24	2013	LOW	T	09:50:00	MU	MAC	THE	AD	F	DOM	1	0	3
M191	2013-08-25	2013	LOW	NT	11:09:00	TA	MAC	YOL	AD	F	SUB	1	0	3
M192	2013-08-26	2013	LOW	NT	15:11:00	IB	MAC	MGO	AD	M	SUB	1	0	3
M193	2013-08-26	2013	LOW	NT	16:35:00	IB	MAC	RIC	SUBAD	M	SUB	1	0	3
M194	2013-08-26	2013	LOW	NT	17:07:00	IB	MAC	SOL	AD	F	SUB	1	0	3
M195	2013-08-27	2013	LOW	T	09:26:00	IA	MAC	EDU	AD	M	DOM	1	0	3
M197	2013-08-27	2013	LOW	T	12:35:00	TA	MAC	OFE	AD	F	SUB	1	0	3
M198	2013-08-28	2013	LOW	T	13:56:00	MU	MAC	OFE	AD	F	SUB	1	0	3
M199	2013-08-28	2013	LOW	NT	10:13:00	TA	MAC	MAW	AD	F	SUB	1	0	3
M20	2013-05-22	2013	LOW	NT	17:25:00	MU	MAC	THE	AD	F	DOM	1	0	2.2
M200	2013-08-29	2013	LOW	T	10:08:00	TA	MAC	SRG	AD	M	DOM	1	0	3
M201	2013-08-29	2013	LOW	NT	10:30:00	EB/TA	MAC	CRD	SUBAD	F	SUB	1	0	0.7
M202	2013-08-29	2013	LOW	NT	12:05:00	TA	MAC	SRP	AD	M	SUB	1	0	3
M203	2013-08-29	2013	LOW	T	14:20:00	IB/RT	MAC	ING	AD	F	SUB	1	0	3
M205	2013-08-30	2013	LOW	T	16:30:00	IB	MAC	THE	AD	F	DOM	1	0	3
M206	2013-08-31	2013	LOW	NT	07:22:00	TA	MAC	ERN	AD	M	DOM	1	0	3
M21	2013-05-23	2013	LOW	NT	09:09:00	IA	MAC	EDU	AD	M	DOM	1	0	3
M22	2013-05-24	2013	LOW	NT	07:36:00	IB	MAC	OFE	AD	F	SUB	1	0	3
M23	2013-05-24	2013	LOW	NT	15:45:00	TA	MAC	EST	AD	F	DOM	1	0	3
M24	2013-05-29	2013	LOW	NT	10:15:00	IA	MAC	SRG	AD	M	DOM	1	0	3
M25	2013-05-29	2013	LOW	NT	10:58:00	MU	MAC	MGO	AD	M	SUB	1	0	3
M259	2014-05-13	2014	HIGH	NT	10:11:00	PC	MAC	RIC	AD	M	SUB	1	0	3
M260	2014-05-13	2014	HIGH	NT	10:54:00	PC	MAC	MAW	AD	F	SUB	1	0	2.2
M261	2014-05-14	2014	HIGH	NT	11:01:00	IA	MAC	MAV	AD	M	SUB	1	0	3
M263	2014-05-15	2014	HIGH	NT	10:40:00	IA	MAC	ERN	AD	M	DOM	1	0	3
M268	2014-05-17	2014	HIGH	NT	15:18:00	DS	MAC	THE	AD	F	DOM	1	0	3
M269	2014-05-17	2014	HIGH	NT	16:32:00	DS	MAC	FEN	SUBAD	F	SUB	1	0	3
M27	2013-06-02	2013	LOW	NT	16:57:00	IB	MAC	SRG	AD	M	DOM	1	0	3
M270	2014-05-17	2014	HIGH	NT	14:53:00	PC	MAC	ING	AD	F	SUB	1	0	3
M271	2014-05-17	2014	HIGH	NT	14:17:00	PC	MAC	THE	AD	F	DOM	1	0	3
M272	2014-05-17	2014	HIGH	NT	17:43:00	PC	MAC	RIC	AD	M	SUB	1	0	3
M274	2014-05-18	2014	HIGH	NT	13:02:00	PC	MAC	SOL	AD	F	SUB	1	0	3
M276	2014-05-18	2014	HIGH	NT	16:18:00	PC	MAC	OFE	AD	F	SUB	1	0	2.2
M277	2014-05-19	2014	HIGH	NT	10:48:00	IA	MAC	MAV	AD	M	SUB	1	0	3
M279	2014-05-19	2014	HIGH	NT	11:42:00	IA	MAC	SRG	AD	M	DOM	1	0	3
M28	2013-06-03	2013	LOW	NT	09:20:00	IA	MAC	EDU	AD	M	DOM	1	0	3
M280	2014-05-19	2014	HIGH	NT	09:40:00	IA	MAC	EDU	AD	M	DOM	1	0	2.2
M281	2014-05-20	2014	HIGH	NT	10:26:00	PC	MAC	MAW	AD	F	SUB	1	0	3
M282	2014-05-20	2014	HIGH	NT	09:07:00	PC	MAC	EST	AD	F	DOM	1	0	2.2
M283	2014-05-20	2014	HIGH	NT	13:00:00	DS	MAC	ERN	AD	M	DOM	1	0	3
M284	2014-05-20	2014	HIGH	NT	17:19:00	DS	MAC	ING	AD	F	SUB	1	0	3
M285	2014-05-21	2014	HIGH	NT	10:34:00	DS	MAC	MAV	AD	M	SUB	1	0	3
M286	2014-05-21	2014	HIGH	NT	11:20:00	IA	MAC	CRD	AD	F	SUB	1	0	1.5
M288	2014-05-21	2014	HIGH	NT	17:08:00	PC	MAC	CRD	AD	F	SUB	1	0	1.1
M29	2013-06-04	2013	LOW	NT	11:00:00	TA	MAC	MGO	AD	M	SUB	1	0	3
M290	2014-05-24	2014	HIGH	NT	10:30:00	DS	MAC	ERN	AD	M	DOM	1	0	3
M291	2014-05-24	2014	HIGH	NT	10:43:00	PC	MAC	OFE	AD	F	SUB	1	0	3
M292	2014-05-24	2014	HIGH	NT	08:55:00	DS	MAC	SRG	AD	M	DOM	1	0	2.7
M293	2014-05-24	2014	HIGH	NT	10:51:00	DS	MAC	MAW	AD	F	SUB	1	0	3
M294	2014-05-24	2014	HIGH	NT	09:10:00	DS	MAC	CRD	AD	F	SUB	1	0	3
M295	2014-05-24	2014	HIGH	NT	10:37:00	DS	MAC	EST	AD	F	DOM	1	0	3
M296	2014-05-24	2014	HIGH	NT	10:54:00	DS	MAC	MAV	AD	M	SUB	1	0	3
M297	2014-05-25	2014	HIGH	NT	08:20:00	BW	MAC	CRD	AD	F	SUB	1	0	1.8
M298	2014-05-25	2014	HIGH	NT	10:53:00	BW	MAC	CRD	AD	F	SUB	1	0	3
M3	2013-05-11	2013	LOW	NT	09:32:44	TA/BT	MAC	MGO	AD	M	SUB	1	0	3
M30	2013-06-04	2013	LOW	NT	15:02:00	CSF	MAC	ERN	AD	M	DOM	1	0	3
M300	2014-05-26	2014	HIGH	NT	14:19:00	PC	MAC	ING	AD	F	SUB	1	0	2.2
M301	2014-05-26	2014	HIGH	NT	15:02:00	PC	MAC	MAW	AD	F	SUB	1	0	3
M302	2014-05-26	2014	HIGH	NT	16:36:00	PC	MAC	RIC	AD	M	SUB	1	0	1.2
M303	2014-05-27	2014	HIGH	NT	10:26:00	IA	MAC	RIC	AD	M	SUB	1	0	3
M304	2014-05-27	2014	HIGH	NT	10:43:00	DS	MAC	ING	AD	F	SUB	1	0	2.1
M305	2014-05-28	2014	HIGH	NT	10:30:00	RP	MAC	ING	AD	F	SUB	1	0	2.5
M306	2014-05-28	2014	HIGH	NT	11:48:00	MF	MAC	ERN	AD	M	DOM	1	0	1.8
M307	2014-05-28	2014	HIGH	NT	14:40:00	DS	MAC	EST	AD	F	DOM	1	0	3
M309	2014-05-30	2014	HIGH	NT	10:07:00	PC	MAC	THE	AD	F	DOM	1	0	3
M310	2014-05-30	2014	HIGH	NT	12:15:00	PC	MAC	SRG	AD	M	DOM	1	0	1.9
M311	2014-06-01	2014	HIGH	NT	10:07:00	PC	MAC	SOL	AD	F	SUB	1	0	3
M316	2014-06-02	2014	HIGH	NT	13:57:00	PC	MAC	EDU	AD	M	DOM	1	0	3
M318	2014-06-04	2014	HIGH	NT	15:25:00	RP	MAC	MAW	AD	F	SUB	1	0	3
M319	2014-06-04	2014	HIGH	NT	13:54:00	PC	MAC	EDU	AD	M	DOM	1	0	3
M32	2013-06-05	2013	LOW	NT	07:52:00	RP	MAC	ERN	AD	M	DOM	1	0	3
M321	2014-06-04	2014	HIGH	NT	14:23:00	PC	MAC	ING	AD	F	SUB	1	0	2.3
M324	2014-06-06	2014	HIGH	NT	09:43:00	PC/MB	MAC	ING	AD	F	SUB	1	0	3
M325	2014-06-08	2014	HIGH	NT	10:00:00	DS	MAC	EDU	AD	M	DOM	1	0	3
M326	2014-06-08	2014	HIGH	NT	10:51:00	DS	MAC	EST	AD	F	DOM	1	0	3
M328	2014-06-09	2014	HIGH	NT	15:16:00	MB/PC	MAC	RIC	AD	M	SUB	1	0	3
M329	2014-06-09	2014	HIGH	NT	14:20:00	RP/MB	MAC	SOL	AD	F	SUB	1	0	3
M331	2014-06-11	2014	HIGH	NT	12:00:00	IA	MAC	EST	AD	F	DOM	1	0	1.8
M332	2014-06-11	2014	HIGH	NT	10:26:00	PC	MAC	ING	AD	F	SUB	1	0	3
M333	2014-06-11	2014	HIGH	NT	N/A	PC	MAC	SOL	AD	F	SUB	0	0	1.9
M334	2014-06-11	2014	HIGH	NT	11:17:00	PC	MAC	OFE	AD	F	SUB	1	0	3
M336	2014-06-11	2014	HIGH	NT	12:34:00	PC	MAC	RIC	AD	M	SUB	1	0	3
M337	2014-06-11	2014	HIGH	NT	16:12:00	DS/EB	MAC	CRD	AD	F	SUB	1	0	3
M341	2014-06-12	2014	HIGH	NT	16:13:00	PC	MAC	OFE	AD	F	SUB	1	0	3
M342	2014-06-13	2014	HIGH	NT	14:39:00	PC	MAC	THE	AD	F	DOM	1	0	3
M343	2014-06-14	2014	HIGH	NT	08:40:00	DS	MAC	EDU	AD	M	DOM	1	0	3
M344	2014-06-14	2014	HIGH	NT	09:50:00	DS	MAC	MAW	AD	F	SUB	1	0	2.1
M345	2014-06-14	2014	HIGH	NT	09:36:00	DS	MAC	ERN	AD	M	DOM	1	0	3
M346	2014-06-14	2014	HIGH	NT	13:25:00	MB	MAC	FEN	SUBAD	F	SUB	1	0	3
M347	2014-06-14	2014	HIGH	NT	15:07:00	BW	MAC	MAV	AD	M	SUB	1	0	3
M348	2014-06-14	2014	HIGH	NT	09:15:00	PC	MAC	CRD	AD	F	SUB	1	0	3
M350	2014-06-15	2014	HIGH	NT	13:20:00	MB/EB	MAC	OFE	AD	F	SUB	1	0	3
M351	2014-06-15	2014	HIGH	NT	16:14:00	MB	MAC	ERN	AD	M	DOM	1	0	3
M352	2014-06-15	2014	HIGH	NT	16:22:00	MB	MAC	EDU	AD	M	DOM	1	0	3
M353	2014-06-16	2014	HIGH	NT	08:30:00	BT/MB	MAC	SOL	AD	F	SUB	1	0	3
M354	2014-06-16	2014	HIGH	NT	12:05:00	BT/MB	MAC	SRG	AD	M	DOM	1	0	3
M355	2014-06-16	2014	HIGH	NT	09:04:00	PC	MAC	SOL	AD	F	SUB	1	0	3
M356	2014-06-16	2014	HIGH	NT	10:37:00	PC	MAC	EST	AD	F	DOM	1	0	3
M359	2014-06-16	2014	HIGH	NT	11:45:00	PC	MAC	RIC	AD	M	SUB	1	0	3
M36	2013-06-05	2013	LOW	NT	12:25:00	RP	MAC	SRG	AD	M	DOM	1	0	1.5
M360	2014-06-17	2014	HIGH	NT	08:55:00	BW/MB	MAC	OFE	AD	F	SUB	1	0	3
M361	2014-06-18	2014	HIGH	NT	10:25:00	DS	MAC	EDU	AD	M	DOM	1	0	3
M362	2014-06-19	2014	HIGH	NT	10:50:00	MB	MAC	EDU	AD	M	DOM	1	0	3
M364	2014-06-20	2014	HIGH	NT	11:50:00	IA	MAC	ING	AD	F	SUB	1	0	2.5
M365	2014-06-20	2014	HIGH	NT	12:05:00	IA	MAC	EDU	AD	M	DOM	1	0	3
M366	2014-06-20	2014	HIGH	NT	10:04:00	DS	MAC	SRG	AD	M	DOM	1	0	1.6
M367	2014-06-20	2014	HIGH	NT	11:56:00	DS	MAC	SRG	AD	M	DOM	1	0	3
M368	2014-06-20	2014	HIGH	NT	10:35:00	DS	MAC	THE	AD	F	DOM	1	0	3
M37	2013-06-08	2013	LOW	NT	13:42:00	IB	MAC	MAW	AD	F	SUB	1	0	3
M370	2014-06-20	2014	HIGH	NT	10:05:00	DS	MAC	OFE	AD	F	SUB	1	0	1.2
M371	2014-06-21	2014	HIGH	NT	12:08:00	EB	MAC	SRG	AD	M	DOM	1	0	1.8
M372	2014-06-21	2014	HIGH	NT	12:30:00	MB	MAC	ERN	AD	M	DOM	1	0	3
M373	2014-06-21	2014	HIGH	NT	16:25:00	DS	MAC	MAW	AD	F	SUB	1	0	3
M375	2014-06-22	2014	HIGH	NT	10:16:00	DS	MAC	OFE	AD	F	SUB	1	0	3
M38	2013-06-08	2013	LOW	NT	16:24:00	IB	MAC	SOL	AD	F	SUB	1	0	3
M381	2014-06-25	2014	HIGH	NT	12:42:00	EB/MB	MAC	EDU	AD	M	DOM	1	0	3
M39	2013-06-10	2013	LOW	NT	10:44:00	MF/TA	MAC	SRP	AD	M	SUB	1	0	3
M40	2013-06-13	2013	LOW	NT	10:43:00	IB	MAC	CRD	SUBAD	F	SUB	1	0	3
M41	2013-06-13	2013	LOW	NT	12:15:00	IB	MAC	SRP	AD	M	SUB	1	0	3
M412	2014-07-05	2014	HIGH	NT	12:03:00	DS	MAC	ERN	AD	M	DOM	1	0	3
M413	2014-07-07	2014	HIGH	NT	15:37:00	PC	MAC	EDU	AD	M	DOM	1	0	1.6
M415	2014-07-08	2014	HIGH	NT	17:02:00	DS	MAC	CRD	AD	F	SUB	1	0	1
M417	2014-07-08	2014	HIGH	NT	16:43:00	PC	MAC	CRD	AD	F	SUB	1	0	3
M418	2014-07-09	2014	HIGH	NT	12:15:00	MF	MAC	MAW	AD	F	SUB	1	0	3
M42	2013-06-14	2013	LOW	NT	07:56:00	TA	MAC	ING	AD	F	SUB	1	0	3
M420	2014-07-10	2014	HIGH	NT	13:10:00	PC	MAC	ERN	AD	M	DOM	1	0	3
M421	2014-07-10	2014	HIGH	NT	15:08:00	PC	MAC	OFE	AD	F	SUB	1	0	1
M423	2014-06-21	2014	HIGH	NT	16:40:00	DS	MAC	ERN	AD	M	DOM	1	0	3
M424	2014-07-12	2014	HIGH	NT	10:47:00	PC	MAC	ING	AD	F	SUB	1	0	3
M425	2014-07-11	2014	HIGH	NT	18:10:00	MB	MAC	FEN	SUBAD	F	SUB	1	0	3
M427	2014-07-14	2014	HIGH	NT	09:20:00	GG	MAC	EST	AD	F	DOM	1	0	3
M429	2014-07-13	2014	HIGH	NT	10:56:00	PC	MAC	EDU	AD	M	DOM	1	0	3
M43	2013-06-14	2013	LOW	NT	12:50:00	TA	MAC	YOL	AD	F	SUB	1	0	2.3
M430	2014-07-11	2014	HIGH	NT	11:00:00	PC	MAC	EDU	AD	M	DOM	1	0	3
M431	2014-07-12	2014	HIGH	NT	14:42:00	PC/BS	MAC	SRG	AD	M	DOM	1	0	1.2
M432	2014-07-14	2014	HIGH	NT	13:44:00	PC	MAC	EDU	AD	M	DOM	1	0	3
M433	2014-07-15	2014	HIGH	NT	13:57:00	DS	MAC	ERN	AD	M	DOM	1	0	3
M434	2014-07-15	2014	HIGH	NT	13:07:00	DS	MAC	RIC	AD	M	SUB	1	0	3
M435	2014-07-15	2014	HIGH	NT	15:53:00	DS	MAC	MAW	AD	F	SUB	1	0	3
M436	2014-07-15	2014	HIGH	NT	15:14:00	DS	MAC	RIC	AD	M	SUB	1	0	3
M437	2014-07-15	2014	HIGH	NT	13:45:00	DS	MAC	FEN	SUBAD	F	SUB	1	0	3
M438	2014-07-16	2014	HIGH	NT	09:26:00	PC	MAC	MAW	AD	F	SUB	1	0	3
M439	2014-07-17	2014	HIGH	NT	10:40:00	DS	MAC	ERN	AD	M	DOM	1	0	3
M44	2013-06-17	2013	LOW	NT	13:18:00	MU	MAC	EST	AD	F	DOM	1	0	3
M440	2014-07-17	2014	HIGH	NT	10:40:00	DS	MAC	RIC	AD	M	SUB	1	0	3
M441	2014-07-17	2014	HIGH	NT	11:08:00	DS	MAC	ING	AD	F	SUB	1	0	3
M443	2014-07-18	2014	HIGH	NT	10:24:00	MB	MAC	CRD	AD	F	SUB	1	0	3
M443	2014-07-18	2014	HIGH	NT	14:32:00	DS	MAC	ERN	AD	M	DOM	1	0	3
M444	2014-07-18	2014	HIGH	NT	15:51:00	DS	MAC	SOL	AD	F	SUB	1	0	3
M445	2014-07-18	2014	HIGH	NT	12:50:00	DS	MAC	MAW	AD	F	SUB	1	0	3
M446	2014-07-18	2014	HIGH	NT	16:41:00	DS	MAC	RIC	AD	M	SUB	1	0	1.2
M447	2014-07-18	2014	HIGH	NT	14:43:00	DS	MAC	THE	AD	F	DOM	1	0	3
M448	2014-07-19	2014	HIGH	NT	11:34:00	DS	MAC	ERN	AD	M	DOM	1	0	3
M449	2014-07-19	2014	HIGH	NT	08:53:00	ds	MAC	CRD	AD	F	SUB	1	0	3
M45	2013-06-18	2013	LOW	NT	12:12:00	IA	MAC	OFE	AD	F	SUB	1	0	3
M450	2014-07-19	2014	HIGH	NT	10:37:00	DS	MAC	ING	AD	F	SUB	1	0	3
M451	2014-07-19	2014	HIGH	NT	16:12:00	MB	MAC	MAW	AD	F	SUB	1	0	3
M452	2014-07-19	2014	HIGH	NT	15:15:00	MB	MAC	RIC	AD	M	SUB	1	0	3
M453	2014-07-20	2014	HIGH	NT	11:30:00	EB	MAC	RIC	AD	M	SUB	1	0	3
M454	2014-07-20	2014	HIGH	NT	15:00:00	DS	MAC	THE	AD	F	DOM	1	0	3
M455	2014-07-20	2014	HIGH	NT	14:32:00	DS	MAC	EST	AD	F	DOM	1	0	3
M456	2014-07-20	2014	HIGH	NT	13:38:00	DS	MAC	SOL	AD	F	SUB	1	0	3
M457	2014-07-20	2014	HIGH	NT	12:59:00	DS	MAC	ERN	AD	M	DOM	1	0	3
M459	2014-07-21	2014	HIGH	NT	15:30:00	MB	MAC	ERN	AD	M	DOM	1	0	3
M46	2013-06-19	2013	LOW	NT	12:15:00	IA	MAC	EST	AD	F	DOM	1	0	2.5
M460	2014-07-21	2014	HIGH	NT	14:32:00	MB	MAC	RIC	AD	M	SUB	1	0	1
M461	2014-07-21	2014	HIGH	NT	10:30:00	MF	MAC	ING	AD	F	SUB	1	0	2.7
M462	2014-07-22	2014	HIGH	NT	12:16:00	MB	MAC	SOL	AD	F	SUB	1	0	3
M463	2014-07-22	2014	HIGH	NT	12:12:00	MB	MAC	ERN	AD	M	DOM	1	0	3
M464	2014-07-22	2014	HIGH	NT	13:04:00	DS	MAC	CRD	AD	F	SUB	1	0	1.1
M466	2014-07-22	2014	HIGH	NT	17:36:00	DS	MAC	CRD	AD	F	SUB	1	0	3
M468	2014-07-22	2014	HIGH	NT	15:52:00	MF	MAC	EDU	AD	M	DOM	1	0	3
M469	2014-07-23	2014	HIGH	NT	11:38:00	MF	MAC	MAV	AD	M	SUB	1	0	3
M470	2014-07-23	2014	HIGH	NT	14:20:00	PC	MAC	EST	AD	F	DOM	1	0	3
M471	2014-07-23	2014	HIGH	NT	14:31:00	PC	MAC	FEN	SUBAD	F	SUB	1	0	3
M472	2014-07-23	2014	HIGH	T	14:18:00	MF	MAC	MAW	AD	F	SUB	1	0	3
M473	2014-07-23	2014	HIGH	NT	14:50:00	PC	MAC	THE	AD	F	DOM	1	0	3
M475	2014-07-23	2014	HIGH	NT	16:54:00	MB	MAC	SRG	AD	M	DOM	1	0	3
M476	2014-07-23	2014	HIGH	NT	16:20:00	MB	MAC	FEN	SUBAD	F	SUB	1	0	1.2
M477	2014-07-23	2014	HIGH	T	14:33:00	MB	MAC	SOL	AD	F	SUB	1	0	1.4
M479	2014-07-23	2014	HIGH	T	16:22:00	DS	MAC	RIC	AD	M	SUB	1	0	3
M48	2013-06-19	2013	LOW	NT	11:15:00	IA	MAC	OFE	AD	F	SUB	1	0	3
M480	2014-07-23	2014	HIGH	T	16:47:00	DS	MAC	MAW	AD	F	SUB	1	0	3
M481	2014-07-23	2014	HIGH	NT	16:20:00	DS	MAC	EDU	AD	M	DOM	1	0	1.4
M482	2014-07-23	2014	HIGH	T	14:34:00	DS	MAC	CRD	AD	F	SUB	1	0	3
M483	2014-07-24	2014	HIGH	T	11:37:00	DS	MAC	MAW	AD	F	SUB	1	0	2
M484	2014-07-24	2014	HIGH	NT	12:22:00	DS	MAC	SRG	AD	M	DOM	1	0	3
M485	2014-07-24	2014	HIGH	NT	11:25:00	DS	MAC	FEN	SUBAD	F	SUB	1	0	3
M486	2014-07-25	2014	HIGH	T	08:24:00	MB	MAC	RIC	AD	M	SUB	1	0	3
M487	2014-07-25	2014	HIGH	NT	15:35:00	DS	MAC	ING	AD	F	SUB	1	0	1.7
M488	2014-07-26	2014	HIGH	T	09:48:00	GG	MAC	CRD	AD	F	SUB	1	0	3
M489	2014-07-26	2014	HIGH	NT	09:32:00	MF	MAC	SRG	AD	M	DOM	1	0	3
M49	2013-06-19	2013	LOW	NT	13:28:00	MU	MAC	MAW	AD	F	SUB	1	0	2.6
M490	2014-07-26	2014	HIGH	T	14:18:00	MF	MAC	MAW	AD	F	SUB	1	0	3
M491	2014-07-26	2014	HIGH	NT	14:35:00	MB	MAC	ING	AD	F	SUB	1	0	3
M494	2014-07-27	2014	HIGH	T	13:20:00	PC	MAC	CRD	AD	F	SUB	1	0	3
M495	2014-07-27	2014	HIGH	T	11:50:00	PC	MAC	RIC	AD	M	SUB	1	0	3
M497	2014-07-27	2014	HIGH	T	15:55:00	GG	MAC	CRD	AD	F	SUB	1	0	3
M498	2014-07-28	2014	HIGH	T	12:15:00	IA	MAC	RIC	AD	M	SUB	1	0	2
M499	2014-07-29	2014	HIGH	T	16:03:00	MF	MAC	ERN	AD	M	DOM	1	0	2.2
M5	2013-05-11	2013	LOW	NT	14:10:00	MU	MAC	OFE	AD	F	SUB	1	0	3
M502	2014-07-30	2014	HIGH	NT	07:48:00	MF	MAC	MAV	AD	M	SUB	1	0	3
M503	2014-07-30	2014	HIGH	NT	AM	MF	MAC	ING	AD	F	SUB	0	0	3
M504	2014-07-30	2014	HIGH	NT	13:33:00	MB	MAC	MAV	AD	M	SUB	1	0	3
M505	2014-07-30	2014	HIGH	NT	12:52:00	MB	MAC	EST	AD	F	DOM	1	0	3
M506	2014-07-30	2014	HIGH	T	13:46:00	MB	MAC	RIC	AD	M	SUB	1	0	3
M507	2014-07-30	2014	HIGH	NT	10:20:00	OMT	MAC	THE	AD	F	DOM	1	0	3
M508	2014-07-30	2014	HIGH	NT	10:20:00	RP	MAC	SRG	AD	M	DOM	1	0	3
M509	2014-07-31	2014	HIGH	NT	18:00:00	PC	MAC	MAV	AD	M	SUB	1	0	3
M51	2013-06-20	2013	LOW	NT	11:10:00	IA	MAC	YOL	AD	F	SUB	1	0	3
M510	2014-08-01	2014	HIGH	NT	16:02:00	EB	MAC	SRG	AD	M	DOM	1	0	3
M511	2014-08-01	2014	HIGH	T	11:50:00	DS	MAC	CRD	AD	F	SUB	1	0	3
M512	2014-08-01	2014	HIGH	NT	10:36:00	DS	MAC	FEN	SUBAD	F	SUB	1	0	3
M513	2014-08-01	2014	HIGH	NT	10:52:00	DS	MAC	MAV	AD	M	SUB	1	0	3
M515	2014-08-01	2014	HIGH	NT	11:16:00	DS	MAC	EST	AD	F	DOM	1	0	3
M516	2014-08-02	2014	HIGH	NT	12:20:00	GG	MAC	SRG	AD	M	DOM	1	0	3
M517	2014-08-02	2014	HIGH	NT	14:25:00	MB	MAC	EDU	AD	M	DOM	1	0	3
M518	2014-08-02	2014	HIGH	T	14:24:00	MB	MAC	RIC	AD	M	SUB	1	0	3
M519	2014-08-02	2014	HIGH	NT	15:24:00	MB	MAC	MAV	AD	M	SUB	1	0	3
M52	2013-06-20	2013	LOW	NT	10:25:00	IA	MAC	OFE	AD	F	SUB	1	0	2.2
M520	2014-08-02	2014	HIGH	T	14:42:00	MB	MAC	ERN	AD	M	DOM	1	0	3
M521	2014-08-02	2014	HIGH	NT	14:46:00	MB	MAC	THE	AD	F	DOM	1	0	3
M522	2014-08-02	2014	HIGH	NT	16:44:00	MB	MAC	SRG	AD	M	DOM	1	0	3
M523	2014-08-04	2014	HIGH	NT	08:40:00	PC	MAC	SRG	AD	M	DOM	1	0	3
M524	2014-08-04	2014	HIGH	NT	09:00:00	PC	MAC	FEN	SUBAD	F	SUB	1	0	3
M525	2014-08-04	2014	HIGH	NT	08:33:00	PC	MAC	MAV	AD	M	SUB	1	0	3
M526	2014-08-04	2014	HIGH	NT	10:33:00	PC	MAC	THE	AD	F	DOM	1	0	3
M527	2014-08-04	2014	HIGH	NT	10:37:00	PC	MAC	ING	AD	F	SUB	1	0	3
M528	2014-08-04	2014	HIGH	T	09:15:00	PC	MAC	CRD	AD	F	SUB	1	0	2.3
M529	2014-08-04	2014	HIGH	NT	12:30:00	PC	MAC	EST	AD	F	DOM	1	0	3
M53	2013-06-20	2013	LOW	NT	10:50:00	FS	MAC	TIT	AD	M	SUB	1	0	3
M530	2014-08-04	2014	HIGH	NT	13:20:00	PC	MAC	SRG	AD	M	DOM	1	0	3
M532	2014-08-04	2014	HIGH	T	11:39:00	PC	MAC	SOL	AD	F	SUB	1	0	3
M533	2014-08-04	2014	HIGH	T	12:35:00	PC	MAC	MAW	AD	F	SUB	1	0	3
M534	2014-08-05	2014	HIGH	NT	12:18:00	EB	MAC	SRG	AD	M	DOM	1	0	3
M536	2014-08-05	2014	HIGH	T	14:01:00	PC	MAC	SOL	AD	F	SUB	1	0	3
M537	2014-08-05	2014	HIGH	NT	15:12:00	PC	MAC	SRG	AD	M	DOM	1	0	3
M538	2014-08-05	2014	HIGH	NT	15:27:00	PC	MAC	OFE	AD	F	SUB	1	0	3
M539	2014-08-05	2014	HIGH	NT	15:58:00	PC	MAC	EST	AD	F	DOM	1	0	3
M54	2013-06-20	2013	LOW	NT	10:20:00	RP	MAC	EDU	AD	M	DOM	1	0	3
M540	2014-08-06	2014	HIGH	NT	07:20:00	PC	MAC	EST	AD	F	DOM	1	0	3
M542	2014-08-06	2014	HIGH	NT	11:06:00	PC	MAC	ING	AD	F	SUB	1	0	3
M543	2014-08-06	2014	HIGH	NT	11:30:00	PC	MAC	THE	AD	F	DOM	1	0	3
M544	2014-08-06	2014	HIGH	NT	14:23:00	PC	MAC	ING	AD	F	SUB	1	0	3
M545	2014-08-06	2014	HIGH	NT	13:36:00	PC	MAC	OFE	AD	F	SUB	1	0	3
M547	2014-08-06	2014	HIGH	T	14:03:00	PC	MAC	ERN	AD	M	DOM	1	0	3
M548	2014-08-06	2014	HIGH	NT	14:36:00	PC	MAC	FEN	SUBAD	F	SUB	1	0	3
M549	2014-08-06	2014	HIGH	NT	18:03:00	DS	MAC	SRG	AD	M	DOM	1	0	3
M55	2013-06-21	2013	LOW	NT	11:48:00	MF	MAC	EDU	AD	M	DOM	1	0	3
M550	2014-08-06	2014	HIGH	T	15:11:00	DS	MAC	RIC	AD	M	SUB	1	0	3
M551	2014-08-06	2014	HIGH	NT	13:35:00	DS	MAC	THE	AD	F	DOM	1	0	3
M552	2014-08-06	2014	HIGH	T	18:26:00	DS	MAC	CRD	AD	F	SUB	1	0	3
M554	2014-08-07	2014	HIGH	T	09:35:00	PC	MAC	SOL	AD	F	SUB	1	0	2.6
M555	2014-08-07	2014	HIGH	NT	09:20:00	PC	MAC	FEN	SUBAD	F	SUB	1	0	3
M556	2014-08-07	2014	HIGH	NT	12:40:00	PC	MAC	SRG	AD	M	DOM	1	0	3
M558	2014-08-07	2014	HIGH	NT	11:58:00	PC	MAC	OFE	AD	F	SUB	1	0	3
M559	2014-08-07	2014	HIGH	T	08:29:00	PC	MAC	CRD	AD	F	SUB	1	0	3
M56	2013-06-22	2013	LOW	NT	13:05:00	MF	MAC	SRG	AD	M	DOM	1	0	3
M560	2014-08-07	2014	HIGH	NT	09:19:00	MF	MAC	ING	AD	F	SUB	1	0	3
M561	2014-08-07	2014	HIGH	T	15:08:00	OMT	MAC	RIC	AD	M	SUB	1	0	3
M562	2014-08-08	2014	HIGH	NT	10:57:00	GG	MAC	SRG	AD	M	DOM	1	0	3
M563	2014-08-08	2014	HIGH	T	13:19:00	DS	MAC	CRD	AD	F	SUB	1	0	3
M564	2014-08-08	2014	HIGH	T	15:44:00	DS	MAC	ERN	AD	M	DOM	1	0	3
M565	2014-08-08	2014	HIGH	NT	16:33:00	DS	MAC	FEN	SUBAD	F	SUB	1	0	3
M566	2014-08-08	2014	HIGH	T	13:32:00	DS	MAC	CRD	AD	F	SUB	1	0	3
M568	2014-08-08	2014	HIGH	T	10:00:00	MF	MAC	RIC	AD	M	SUB	1	0	3
M569	2014-08-08	2014	HIGH	T	10:22:00	MF	MAC	SOL	AD	F	SUB	1	0	2.2
M57	2013-06-22	2013	LOW	NT	13:09:00	MU	MAC	EDU	AD	M	DOM	1	0	3
M570	2014-08-10	2014	HIGH	NT	16:18:00	EB	MAC	EST	AD	F	DOM	1	0	3
M571	2014-08-11	2014	HIGH	T	11:56:00	MB/GG	MAC	SOL	AD	F	SUB	1	0	3
M572	2014-08-11	2014	HIGH	NT	10:54:00	MB	MAC	EDU	AD	M	DOM	1	0	3
M573	2014-08-11	2014	HIGH	T	10:58:00	MB	MAC	RIC	AD	M	SUB	1	0	3
M574	2014-08-11	2014	HIGH	T	11:44:00	MB	MAC	CRD	AD	F	SUB	1	0	3
M575	2014-08-11	2014	HIGH	NT	10:20:00	MB	MAC	SRG	AD	M	DOM	1	0	3
M576	2014-08-11	2014	HIGH	NT	12:20:00	MB	MAC	ING	AD	F	SUB	1	0	3
M577	2014-08-11	2014	HIGH	NT	12:12:00	MB	MAC	OFE	AD	F	SUB	1	0	3
M578	2014-08-11	2014	HIGH	T	15:48:00	MF	MAC	CRD	AD	F	SUB	1	0	3
M579	2014-08-12	2014	HIGH	NT	11:30:00	MB	MAC	SRG	AD	M	DOM	1	0	3
M580	2014-08-10	2014	HIGH	NT	10:11:00	DS	MAC	SRG	AD	M	DOM	1	0	3
M581	2014-08-13	2014	HIGH	T	10:07:00	DS	MAC	CRD	AD	F	SUB	1	0	3
M582	2014-08-13	2014	HIGH	NT	09:28:00	DS	MAC	THE	AD	F	DOM	1	0	3
M584	2014-08-13	2014	HIGH	T	12:26:00	DS	MAC	ERN	AD	M	DOM	1	0	3
M585	2014-08-13	2014	HIGH	T	11:25:00	DS	MAC	RIC	AD	M	SUB	1	0	3
M586	2014-08-13	2014	HIGH	NT	10:25:00	DS	MAC	OFE	AD	F	SUB	1	0	3
M587	2014-08-13	2014	HIGH	T	16:22:00	PC	MAC	ERN	AD	M	DOM	1	0	3
M588	2014-08-13	2014	HIGH	T	17:46:00	PC	MAC	RIC	AD	M	SUB	1	0	3
M589	2014-08-13	2014	HIGH	NT	17:30:00	PC	MAC	FEN	SUBAD	F	SUB	1	0	3
M590	2014-08-13	2014	HIGH	T	18:08:00	PC	MAC	RIC	AD	M	SUB	1	0	3
M591	2014-08-13	2014	HIGH	NT	18:08:00	PC	MAC	EDU	AD	M	DOM	1	0	3
M592	2014-08-13	2014	HIGH	T	16:30:00	PC	MAC	ERN	AD	M	DOM	1	0	3
M593	2014-08-13	2014	HIGH	NT	15:15:00	PC	MAC	SRG	AD	M	DOM	1	0	3
M594	2014-08-13	2014	HIGH	T	17:20:00	PC	MAC	CRD	AD	F	SUB	1	0	3
M595	2014-08-13	2014	HIGH	T	16:07:00	MF	MAC	ERN	AD	M	DOM	1	0	3
M597	2014-08-14	2014	HIGH	T	14:26:00	DS	MAC	ERN	AD	M	DOM	1	0	3
M598	2014-08-14	2014	HIGH	T	13:06:00	DS	MAC	RIC	AD	M	SUB	1	0	3
M599	2014-08-14	2014	HIGH	NT	16:08:00	DS	MAC	SRG	AD	M	DOM	1	0	3
M60	2013-06-24	2013	LOW	NT	11:10:00	TA	MAC	MGO	AD	M	SUB	1	0	3
M600	2014-08-15	2014	HIGH	NT	10:20:00	MB	MAC	OFE	AD	F	SUB	1	0	3
M601	2014-08-15	2014	HIGH	NT	08:40:00	RP/MB	MAC	EDU	AD	M	DOM	1	0	3
M602	2014-08-13	2014	HIGH	T	15:30:00	EB	MAC	MAW	AD	F	SUB	1	0	3
M603	2014-08-13	2014	HIGH	T	15:44:00	PC	MAC	MAW	AD	F	SUB	1	0	3
M604	2014-08-13	2014	HIGH	T	15:30:00	PC	MAC	RIC	AD	M	SUB	1	0	0.5
M605	2014-08-13	2014	HIGH	NT	16:40:00	PC	MAC	FEN	SUBAD	F	SUB	1	0	2.3
M606	2014-08-15	2014	HIGH	T	16:35:00	PC	MAC	CRD	AD	F	SUB	1	0	3
M607	2014-08-15	2014	HIGH	NT	14:30:00	PC	MAC	OFE	AD	F	SUB	1	0	2.7
M608	2014-08-16	2014	HIGH	NT	15:45:00	PC	MAC	SRG	AD	M	DOM	1	0	3
M609	2014-08-16	2014	HIGH	NT	16:45:00	PC	MAC	EST	AD	F	DOM	1	0	3
M61	2013-06-26	2013	LOW	T	08:52:00	IB	MAC	OFE	AD	F	SUB	1	0	3
M610	2014-08-17	2014	HIGH	T	15:06:00	PC	MAC	SOL	AD	F	SUB	1	0	3
M611	2014-08-17	2014	HIGH	NT	15:29:00	PC	MAC	THE	AD	F	DOM	1	0	3
M612	2014-08-17	2014	HIGH	NT	14:56:00	PC	MAC	EST	AD	F	DOM	1	0	3
M613	2014-08-18	2014	HIGH	T	11:13:00	BS	MAC	RIC	AD	M	SUB	1	0	3
M614	2014-08-18	2014	HIGH	NT	07:54:00	GG	MAC	OFE	AD	F	SUB	1	0	3
M615	2014-08-19	2014	HIGH	NT	10:50:00	MB	MAC	FEN	SUBAD	F	SUB	1	0	3
M617	2014-08-19	2014	HIGH	T	09:16:00	EB	MAC	ERN	AD	M	DOM	1	0	3
M618	2014-08-19	2014	HIGH	NT	09:35:00	MB/EB	MAC	SRG	AD	M	DOM	1	0	3
M619	2014-08-19	2014	HIGH	T	07:40:00	MB	MAC	RIC	AD	M	SUB	1	0	3
M620	2014-08-19	2014	HIGH	T	PM	PC	MAC	MAW	AD	F	SUB	0	0	3
M621	2014-08-19	2014	HIGH	NT	16:37:00	PC	MAC	THE	AD	F	DOM	1	0	3
M623	2014-08-20	2014	HIGH	NT	11:00:00	DS	MAC	EDU	AD	M	DOM	1	0	3
M624	2014-08-20	2014	HIGH	T	08:25:00	DS	MAC	CRD	AD	F	SUB	1	0	3
M625	2014-08-20	2014	HIGH	NT	08:20:00	DS	MAC	OFE	AD	F	SUB	1	0	1.2
M626	2014-08-20	2014	HIGH	T	10:48:00	DS	MAC	SOL	AD	F	SUB	1	0	3
M627	2014-08-20	2014	HIGH	T	11:09:00	DS	MAC	RIC	AD	M	SUB	1	0	2.2
M628	2014-08-20	2014	HIGH	NT	10:33:00	DS	MAC	SRG	AD	M	DOM	1	0	3
M629	2014-08-20	2014	HIGH	NT	14:50:00	MB	MAC	SRG	AD	M	DOM	1	0	2.4
M63	2013-06-26	2013	LOW	T	11:45:00	IB	MAC	SRG	AD	M	DOM	1	0	3
M630	2014-08-20	2014	HIGH	NT	13:35:00	MB	MAC	ING	AD	F	SUB	1	0	3
M631	2014-08-20	2014	HIGH	NT	16:00:00	MB	MAC	EDU	AD	M	DOM	1	0	3
M632	2014-08-21	2014	HIGH	T	14:10:00	PC	MAC	RIC	AD	M	SUB	1	0	3
M633	2014-08-21	2014	HIGH	T	14:44:00	PC	MAC	RIC	AD	M	SUB	1	0	1.9
M634	2014-08-21	2014	HIGH	NT	16:45:00	PC	MAC	OFE	AD	F	SUB	1	0	3
M635	2014-08-21	2014	HIGH	NT	13:34:00	DS	MAC	FEN	SUBAD	F	SUB	1	0	3
M636	2014-08-21	2014	HIGH	NT	13:48:00	DS	MAC	EDU	AD	M	DOM	1	0	3
M638	2014-08-21	2014	HIGH	T	15:24:00	DS	MAC	RIC	AD	M	SUB	1	0	1.4
M639	2014-08-22	2014	HIGH	T	10:14:00	DS	MAC	RIC	AD	M	SUB	1	0	3
M64	2013-06-26	2013	LOW	T	12:13:00	IB	MAC	EDU	AD	M	DOM	1	0	3
M640	2014-08-22	2014	HIGH	NT	16:47:00	PC	MAC	EST	AD	F	DOM	1	0	3
M641	2014-08-22	2014	HIGH	T	15:48:00	PC	MAC	CRD	AD	F	SUB	1	0	0.8
M642	2014-08-22	2014	HIGH	T	15:11:00	PC	MAC	ERN	AD	M	DOM	1	0	3
M643	2014-08-22	2014	HIGH	NT	14:53:00	PC	MAC	ING	AD	F	SUB	1	0	3
M644	2014-08-22	2014	HIGH	NT	PM	PC	MAC	EDU	AD	M	DOM	0	0	3
M645	2014-08-22	2014	HIGH	NT	13:36:00	PC	MAC	ING	AD	F	SUB	1	0	3
M646	2014-08-22	2014	HIGH	T	13:56:00	PC	MAC	MAW	AD	F	SUB	1	0	3
M647	2014-08-22	2014	HIGH	NT	14:33:00	PC	MAC	FEN	SUBAD	F	SUB	1	0	3
M649	2014-08-23	2014	HIGH	NT	AM	PC	MAC	SRG	AD	M	DOM	0	0	3
M65	2013-06-27	2013	LOW	NT	12:48:00	MU	MAC	CRD	SUBAD	F	SUB	1	0	2
M652	2014-08-23	2014	HIGH	NT	15:23:00	DS	MAC	EST	AD	F	DOM	1	0	3
M653	2014-08-23	2014	HIGH	NT	15:00:00	DS	MAC	OFE	AD	F	SUB	1	0	3
M655	2014-08-24	2014	HIGH	NT	13:00:00	MB	MAC	FEN	SUBAD	F	SUB	1	0	3
M656	2014-08-25	2014	HIGH	T	12:00:00	MB/IA	MAC	ERN	AD	M	DOM	1	0	1.6
M657	2014-08-25	2014	HIGH	T	10:30:00	MB	MAC	CRD	AD	F	SUB	1	0	3
M658	2014-08-25	2014	HIGH	T	10:07:00	MB	MAC	RIC	AD	M	SUB	1	0	3
M659	2014-08-26	2014	HIGH	NT	14:05:00	MB/GG	MAC	SRG	AD	M	DOM	1	0	3
M66	2013-06-27	2013	LOW	T	11:58:00	TA	MAC	EDU	AD	M	DOM	1	0	3
M660	2014-08-27	2014	HIGH	NT	12:10:00	MB	MAC	EDU	AD	M	DOM	1	0	2.4
M661	2014-08-27	2014	HIGH	NT	12:26:00	MB	MAC	SRG	AD	M	DOM	1	0	3
M662	2014-08-27	2014	HIGH	NT	11:14:00	MB	MAC	ING	AD	F	SUB	1	0	3
M663	2014-08-26	2014	HIGH	T	07:58:00	DS	MAC	ERN	AD	M	DOM	1	0	3
M67	2013-06-27	2013	LOW	NT	13:28:00	TA	MAC	YOL	AD	F	SUB	1	0	1.2
M68	2013-06-27	2013	LOW	NT	14:30:00	TA	MAC	MAW	AD	F	SUB	1	0	3
M69	2013-06-28	2013	LOW	NT	09:35:00	IB	MAC	ERN	AD	M	DOM	1	0	3
M7	2013-05-13	2013	LOW	NT	10:38:00	IB	MAC	MGO	AD	M	SUB	1	0	3
M70	2013-06-28	2013	LOW	NT	11:40:00	IB	MAC	THE	AD	F	DOM	1	0	2.5
M71	2013-06-28	2013	LOW	T	16:40:00	csf	MAC	SRG	AD	M	DOM	1	0	3
M73	2013-06-30	2013	LOW	NT	14:12:00	TA	MAC	ERN	AD	M	DOM	1	0	1.6
M74	2013-06-30	2013	LOW	NT	14:57:00	TA	MAC	YOL	AD	F	SUB	1	0	1.5
M75	2013-06-30	2013	LOW	T	16:55:00	TA/cande	MAC	EDU	AD	M	DOM	1	0	1.4
M76	2013-06-30	2013	LOW	T	17:01:00	TA	MAC	SRG	AD	M	DOM	1	0	3
M78	2013-07-01	2013	LOW	NT	11:50:00	IA	MAC	ING	AD	F	SUB	1	0	3
M8	2013-05-13	2013	LOW	NT	13:50:00	TA	MAC	ERN	AD	M	DOM	1	0	2.2
M80	2013-07-02	2013	LOW	T	10:10:00	IA	MAC	EDU	AD	M	DOM	1	0	2
M81	2013-07-03	2013	LOW	NT	14:09:00	ta	MAC	SRP	AD	M	SUB	1	0	3
M82	2013-07-05	2013	LOW	NT	07:42:00	mf	MAC	ERN	AD	M	DOM	1	0	2.7
M83	2013-07-05	2013	LOW	NT	10:41:00	IB	MAC	ING	AD	F	SUB	1	0	2.4
M84	2013-07-05	2013	LOW	NT	11:13:00	IB	MAC	MGO	AD	M	SUB	1	0	3
M85	2013-07-05	2013	LOW	NT	12:50:00	MF	MAC	YOL	AD	F	SUB	1	0	3
M86	2013-07-05	2013	LOW	T	13:27:00	TA	MAC	THE	AD	F	DOM	1	0	3
M87	2013-07-05	2013	LOW	NT	14:20:00	TA/MF	MAC	MAW	AD	F	SUB	1	0	2.8
M88	2013-07-05	2013	LOW	NT	14:37:00	TA	MAC	CRD	SUBAD	F	SUB	1	0	3
M89	2013-07-05	2013	LOW	T	14:56:00	TA/MF	MAC	EST	AD	F	DOM	1	0	3
M90	2013-07-05	2013	LOW	NT	17:01:00	MF	MAC	SOL	AD	F	SUB	1	0	1.5
M91	2013-07-06	2013	LOW	T	12:30:00	IB	MAC	TIT	AD	M	SUB	1	0	3
M92	2013-07-06	2013	LOW	NT	14:55:00	CSF	MAC	SRP	AD	M	SUB	1	0	3
M93	2013-07-07	2013	LOW	NT	11:46:00	TA	MAC	MGO	AD	M	SUB	1	0	2.6
M94	2013-07-07	2013	LOW	NT	11:53:00	TA/MF	MAC	SOL	AD	F	SUB	1	0	3
M96	2013-07-07	2013	LOW	T	12:56:00	TA	MAC	EDU	AD	M	DOM	1	0	1.6
M97	2013-07-07	2013	LOW	NT	14:40:00	TA	MAC	ING	AD	F	SUB	1	0	3
M98	2013-07-10	2013	LOW	T	10:55:00	CSF/FS	MAC	OFE	AD	F	SUB	1	0	2.7
M99	2013-07-10	2013	LOW	T	11:02:00	TA	MAC	EDU	AD	M	DOM	1	0	3
T101	2013-08-21	2013	HIGH	NT	13:45:00	IB	SPO	RIN	AD	M	DOM	1	0	3
T105	2013-08-24	2013	HIGH	NT	09:04:00	TA	SPO	BIA	AD	F	DOM	1	0	3
T108	2013-08-27	2013	HIGH	NT	13:35:00	IB	SPO	DAN	AD	F	SUB	1	0	3
T109	2013-08-27	2013	HIGH	NT	16:20:00	IB	SPO	TRU	AD	M	DOM	1	0	3
T111	2014-05-24	2014	LOW	NT	13:38:00	PC	SPO	BIA	AD	F	DOM	1	0	3
T111	2013-08-30	2013	HIGH	T	14:11:00	TA	SPO	JOS	AD	F	SUB	1	0	3
T113	2014-05-28	2014	LOW	NT	14:59:00	PC	SPO	EVA	AD	F	SUB	1	0	1.8
T115	2014-05-29	2014	LOW	NT	14:10:00	RF	SPO	BOR	AD	M	SUB	1	0	3
T116	2014-05-30	2014	LOW	NT	11:35:00	IA	SPO	ROB	SUBAD	M	SUB	1	0	3
T119	2014-05-30	2014	LOW	NT	13:40:00	DS	SPO	DAN	AD	F	SUB	1	0	3
T12	2013-05-30	2013	HIGH	NT	12:25:00	IA	SPO	JOS	AD	F	SUB	1	0	3
T120	2014-06-02	2014	LOW	NT	11:47:00	MF	SPO	JOS	AD	F	SUB	1	0	3
T121	2014-06-02	2014	LOW	NT	18:01:00	DS	SPO	TRU	AD	M	DOM	1	0	3
T122	2014-06-02	2014	LOW	NT	13:05:00	DS	SPO	BIA	AD	F	DOM	1	0	1.3
T123	2014-06-03	2014	LOW	NT	09:30:00	IA	SPO	TET	AD	M	DOM	1	0	1.9
T124	2014-06-04	2014	LOW	NT	13:35:00	DS	SPO	EVA	AD	F	SUB	1	0	3
T125	2014-06-07	2014	LOW	NT	13:33:00	PC	SPO	BIA	AD	F	DOM	1	0	3
T126	2014-06-08	2014	LOW	NT	13:59:00	PC	SPO	BIA	AD	F	DOM	1	0	3
T127	2014-06-08	2014	LOW	NT	15:15:00	PC	SPO	EVA	AD	F	SUB	1	0	2
T128	2014-06-09	2014	LOW	NT	14:30:00	MF	SPO	JOS	AD	F	SUB	1	0	1.1
T129	2014-06-12	2014	LOW	NT	10:00:00	DS	SPO	BIA	AD	F	DOM	1	0	3
T13	2013-05-30	2013	HIGH	NT	16:15:00	IB	SPO	TRU	AD	M	DOM	1	0	3
T130	2014-06-12	2014	LOW	NT	10:58:00	DS	SPO	EVA	AD	F	SUB	1	0	3
T131	2014-06-12	2014	LOW	NT	10:58:00	DS	SPO	TRU	AD	M	DOM	1	0	3
T132	2014-06-12	2014	LOW	NT	11:27:00	DS	SPO	BOR	AD	M	SUB	1	0	3
T133	2014-06-12	2014	LOW	NT	09:43:00	DS	SPO	JOS	AD	F	SUB	1	0	3
T134	2014-06-14	2014	LOW	NT	13:30:00	PC	SPO	JOS	AD	F	SUB	1	0	3
T135	2014-06-14	2014	LOW	NT	13:27:00	PC	SPO	HOR	AD	M	SUB	1	0	3
T136	2014-06-14	2014	LOW	NT	13:16:00	PC	SPO	BIA	AD	F	DOM	1	0	3
T137	2014-06-15	2014	LOW	NT	11:39:00	DS	SPO	BOR	AD	M	SUB	1	0	1.3
T138	2014-06-15	2014	LOW	NT	09:36:00	DS	SPO	ROB	SUBAD	M	SUB	1	0	3
T139	2014-06-15	2014	LOW	NT	09:09:00	DS	SPO	TRU	AD	M	DOM	1	0	3
T14	2013-06-02	2013	HIGH	NT	12:40:00	TA/MF	SPO	EVA	AD	F	SUB	1	0	3
T140	2014-06-17	2014	LOW	NT	09:11:00	MF	SPO	RIN	AD	M	DOM	1	0	3
T141	2014-06-17	2014	LOW	NT	09:20:00	MF	SPO	HOR	AD	M	SUB	1	0	2.3
T144	2014-06-19	2014	LOW	NT	12:54:00	DS	SPO	BIA	AD	F	DOM	1	0	3
T145	2014-06-19	2014	LOW	NT	14:00:00	DS	SPO	RIN	AD	M	DOM	1	0	3
T146	2014-06-21	2014	LOW	NT	10:40:00	MF	SPO	EVA	AD	F	SUB	1	0	3
T147	2014-06-21	2014	LOW	NT	09:49:00	PC	SPO	BIA	AD	F	DOM	1	0	3
T148	2014-06-21	2014	LOW	NT	11:25:00	PC	SPO	RIN	AD	M	DOM	1	0	3
T149	2014-06-21	2014	LOW	NT	12:03:00	PC	SPO	TET	AD	M	DOM	1	0	3
T15	2013-06-02	2013	HIGH	NT	13:50:00	MF	SPO	JOS	AD	F	SUB	1	0	3
T151	2014-06-21	2014	LOW	NT	13:25:00	PC	SPO	BIA	AD	F	DOM	1	0	3
T152	2014-06-21	2014	LOW	NT	14:22:00	PC	SPO	ROB	SUBAD	M	SUB	1	0	2
T153	2014-06-22	2014	LOW	NT	13:19:00	PC	SPO	ROB	SUBAD	M	SUB	1	0	3
T155	2014-06-22	2014	LOW	NT	11:56:00	PC	SPO	JOS	AD	F	SUB	1	0	3
T156	2014-06-22	2014	LOW	NT	10:40:00	PC	SPO	TET	AD	M	DOM	1	0	1
T16	2013-06-02	2013	HIGH	NT	16:24:00	MF	SPO	RIN	AD	M	DOM	1	0	2.4
T160	2014-06-25	2014	LOW	NT	11:00:00	PC	SPO	JOS	AD	F	SUB	1	0	1.8
T17	2013-06-04	2013	HIGH	NT	N/A	MU	SPO	BIA	AD	F	DOM	0	0	3
T174	2014-07-05	2014	LOW	NT	16:05:00	PC	SPO	BOR	AD	M	SUB	1	0	3
T18	2013-06-04	2013	HIGH	NT	N/A	MU	SPO	EVA	AD	F	SUB	0	0	3
T180	2014-07-11	2014	LOW	NT	09:10:00	MF	SPO	FRA	SUBAD	F	SUB	1	0	3
T181	2014-07-11	2014	LOW	NT	10:09:00	PC	SPO	BIA	AD	F	DOM	1	0	3
T182	2014-07-11	2014	LOW	NT	11:05:00	PC	SPO	HOR	AD	M	SUB	1	0	3
T183	2014-07-12	2014	LOW	NT	12:18:00	MF	SPO	BIA	AD	F	DOM	1	0	3
T184	2014-07-12	2014	LOW	NT	13:27:00	PC	SPO	BIA	AD	F	DOM	1	0	3
T185	2014-07-13	2014	LOW	NT	10:56:00	PC	SPO	BOR	AD	M	SUB	1	0	2.3
T188	2014-07-13	2014	LOW	NT	12:47:00	PC	SPO	EVA	AD	F	SUB	1	0	3
T189	2014-07-13	2014	LOW	NT	12:54:00	MB	SPO	ROB	SUBAD	M	SUB	1	0	3
T19	2013-06-04	2013	HIGH	NT	16:55:00	IB	SPO	RIN	AD	M	DOM	1	0	3
T190	2014-07-13	2014	LOW	NT	13:20:00	MB	SPO	BIA	AD	F	DOM	1	0	3
T191	2014-07-14	2014	LOW	NT	14:30:00	PC	SPO	BIA	AD	F	DOM	1	0	3
T192	2014-07-14	2014	LOW	NT	13:44:00	PC	SPO	HOR	AD	M	SUB	1	0	3
T193	2014-07-16	2014	LOW	NT	13:30:00	MB	SPO	EVA	AD	F	SUB	1	0	3
T194	2014-07-16	2014	LOW	NT	16:40:00	MB	SPO	ROB	SUBAD	M	SUB	1	0	3
T196	2014-07-18	2014	LOW	NT	09:20:00	IA	SPO	ROB	SUBAD	M	SUB	1	0	3
T197	2014-07-18	2014	LOW	NT	10:10:00	BS	SPO	RIN	AD	M	DOM	1	0	3
T198	2014-07-18	2014	LOW	NT	10:35:00	BS	SPO	TRU	AD	M	DOM	1	0	3
T199	2014-07-18	2014	LOW	NT	10:17:00	PC	SPO	JOS	AD	F	SUB	1	0	3
T20	2013-06-05	2013	HIGH	NT	15:19:00	TA	SPO	TRU	AD	M	DOM	1	0	2.2
T201	2014-07-18	2014	LOW	NT	10:24:00	PC	SPO	RIN	AD	M	DOM	1	0	3
T202	2014-07-18	2014	LOW	NT	16:35:00	BS	SPO	BIA	AD	F	DOM	1	0	3
T203	2014-07-18	2014	LOW	NT	16:14:00	MF	SPO	BIA	AD	F	DOM	1	0	3
T204	2014-07-19	2014	LOW	NT	10:15:00	MF	SPO	ROB	SUBAD	M	SUB	1	0	3
T205	2014-07-19	2014	LOW	NT	12:02:00	MF	SPO	BIA	AD	F	DOM	1	0	1.9
T207	2014-07-19	2014	LOW	NT	14:30:00	PC	SPO	ROB	SUBAD	M	SUB	1	0	3
T209	2014-07-19	2014	LOW	NT	14:30:00	PC	SPO	BOR	AD	M	SUB	1	0	3
T21	2013-06-09	2013	HIGH	NT	08:40:00	TA	SPO	RIN	AD	M	DOM	1	0	3
T210	2014-07-19	2014	LOW	NT	14:41:00	PC	SPO	DAN	AD	F	SUB	1	0	1
T211	2014-07-19	2014	LOW	NT	17:34:00	PC	SPO	RIN	AD	M	DOM	1	0	2
T212	2014-07-20	2014	LOW	NT	17:53:00	PC	SPO	EVA	AD	F	SUB	1	0	3
T213	2014-07-21	2014	LOW	NT	13:52:00	PC	SPO	DAN	AD	F	SUB	1	0	3
T214	2014-07-22	2014	LOW	NT	11:19:00	PC	SPO	BIA	AD	F	DOM	1	0	3
T215	2014-07-24	2014	LOW	T	13:01:00	MF	SPO	DAN	AD	F	SUB	1	0	3
T217	2014-07-24	2014	LOW	NT	16:09:00	MF	SPO	BOR	AD	M	SUB	1	0	1.5
T218	2014-07-24	2014	LOW	T	14:30:00	PC	SPO	DAN	AD	F	SUB	1	0	3
T219	2014-07-24	2014	LOW	T	13:10:00	PC	SPO	BIA	AD	F	DOM	1	0	3
T22	2013-06-10	2013	HIGH	NT	12:25:00	IA/RP	SPO	DAN	AD	F	SUB	1	0	3
T221	2014-07-25	2014	LOW	T	15:54:00	MF	SPO	BIA	AD	F	DOM	1	0	3
T222	2014-07-25	2014	LOW	T	11:25:00	PC	SPO	TRU	AD	M	DOM	1	0	3
T223	2014-07-25	2014	LOW	NT	11:30:00	PC	SPO	EVA	AD	F	SUB	1	0	2.1
T224	2014-07-25	2014	LOW	NT	10:36:00	PC	SPO	EVA	AD	F	SUB	1	0	3
T226	2014-07-25	2014	LOW	NT	10:25:00	PC	SPO	ROB	SUBAD	M	SUB	1	0	3
T227	2014-07-25	2014	LOW	NT	11:30:00	PC	SPO	ROB	SUBAD	M	SUB	1	0	3
T228	2014-07-25	2014	LOW	NT	10:55:00	PC	SPO	PAC	AD	M	SUB	1	0	3
T229	2014-07-25	2014	LOW	NT	10:38:00	PC	SPO	BOR	AD	M	SUB	1	0	3
T23	2013-06-11	2013	HIGH	NT	09:55:00	TA/IA	SPO	TET	AD	M	DOM	1	0	3
T230	2014-07-27	2014	LOW	NT	11:00:00	PC	SPO	EVA	AD	F	SUB	1	0	3
T232	2014-07-27	2014	LOW	NT	10:34:00	DS	SPO	ROB	SUBAD	M	SUB	1	0	3
T233	2014-07-29	2014	LOW	NT	08:54:00	MB	SPO	TET	AD	M	DOM	1	0	3
T234	2014-07-29	2014	LOW	NT	08:45:00	MB	SPO	ROB	SUBAD	M	SUB	1	0	3
T235	2014-07-29	2014	LOW	T	12:03:00	MB	SPO	BIA	AD	F	DOM	1	0	3
T236	2014-07-29	2014	LOW	NT	09:00:00	MB	SPO	BOR	AD	M	SUB	1	0	3
T237	2014-07-30	2014	LOW	NT	15:03:00	PC	SPO	EVA	AD	F	SUB	1	0	2.9
T238	2014-07-30	2014	LOW	NT	15:30:00	PC	SPO	EVA	AD	F	SUB	1	0	3
T239	2014-07-30	2014	LOW	T	13:55:00	PC	SPO	DAN	AD	F	SUB	1	0	3
T24	2013-06-11	2013	HIGH	NT	16:18:00	IB/Francisco	SPO	RIN	AD	M	DOM	1	0	3
T241	2014-07-30	2014	LOW	T	15:00:00	PC	SPO	BIA	AD	F	DOM	1	0	3
T242	2014-07-30	2014	LOW	T	15:55:00	PC	SPO	BIA	AD	F	DOM	1	0	3
T243	2014-07-30	2014	LOW	NT	16:15:00	PC	SPO	EVA	AD	F	SUB	1	0	3
T244	2014-07-30	2014	LOW	T	16:52:00	PC	SPO	TRU	AD	M	DOM	1	0	3
T246	2014-07-31	2014	LOW	NT	07:24:00	PC	SPO	ROB	SUBAD	M	SUB	1	0	3
T247	2014-07-31	2014	LOW	T	11:14:00	PC	SPO	RIN	AD	M	DOM	1	0	1.5
T248	2014-08-01	2014	LOW	T	07:39:00	PC	SPO	BIA	AD	F	DOM	1	0	3
T249	2014-08-01	2014	LOW	NT	09:25:00	PC	SPO	JOS	AD	F	SUB	1	0	3
T25	2013-06-11	2013	HIGH	NT	16:35:00	IB/Francisco	SPO	JOS	AD	F	SUB	1	0	3
T250	2014-08-01	2014	LOW	T	11:28:00	PC	SPO	DAN	AD	F	SUB	1	0	1.5
T252	2014-07-31	2014	LOW	T	15:41:00	DS	SPO	TRU	AD	M	DOM	1	0	3
T253	2014-08-02	2014	LOW	NT	09:30:00	PC	SPO	JOS	AD	F	SUB	1	0	3
T255	2014-08-02	2014	LOW	T	09:55:00	PC	SPO	RIN	AD	M	DOM	1	0	3
T256	2014-08-02	2014	LOW	T	10:30:00	PC	SPO	RIN	AD	M	DOM	1	0	3
T257	2014-08-02	2014	LOW	NT	11:38:00	PC	SPO	JOS	AD	F	SUB	1	0	3
T258	2014-08-02	2014	LOW	NT	09:55:00	PC	SPO	ROB	SUBAD	M	SUB	1	0	3
T259	2014-08-02	2014	LOW	T	11:00:00	PC	SPO	BIA	AD	F	DOM	1	0	3
T26	2013-06-12	2013	HIGH	NT	N/A	RP/IB	SPO	EVA	AD	F	SUB	0	0	0.3
T260	2014-08-03	2014	LOW	NT	12:00:00	PC	SPO	EVA	AD	F	SUB	1	0	3
T261	2014-08-03	2014	LOW	T	12:50:00	PC	SPO	RIN	AD	M	DOM	1	0	3
T263	2014-08-03	2014	LOW	NT	11:24:00	PC	SPO	JOS	AD	F	SUB	1	0	3
T264	2014-08-03	2014	LOW	T	12:30:00	PC	SPO	BIA	AD	F	DOM	1	0	3
T265	2014-08-03	2014	LOW	NT	11:45:00	PC	SPO	JOS	AD	F	SUB	1	0	3
T266	2014-08-03	2014	LOW	T	12:01:00	DS	SPO	BIA	AD	F	DOM	1	0	2.2
T267	2014-08-03	2014	LOW	NT	11:20:00	DS	SPO	HOR	AD	M	SUB	1	0	3
T268	2014-08-03	2014	LOW	T	11:26:00	DS	SPO	RIN	AD	M	DOM	1	0	3
T269	2014-08-03	2014	LOW	T	11:31:00	DS	SPO	TRU	AD	M	DOM	1	0	3
T27	2013-06-12	2013	HIGH	NT	12:15:00	IB	SPO	BIA	AD	F	DOM	1	0	3
T270	2014-08-03	2014	LOW	T	13:36:00	MB	SPO	BIA	AD	F	DOM	1	0	3
T271	2014-08-02	2014	LOW	NT	10:12:00	MF	SPO	HOR	AD	M	SUB	1	0	2.3
T272	2014-08-06	2014	LOW	T	12:11:00	MB	SPO	BIA	AD	F	DOM	1	0	3
T273	2014-08-06	2014	LOW	NT	11:00:00	MB	SPO	EVA	AD	F	SUB	1	0	3
T274	2014-08-07	2014	LOW	T	11:17:00	DS	SPO	TRU	AD	M	DOM	1	0	3
T275	2014-08-09	2014	LOW	T	10:15:00	MB	SPO	TRU	AD	M	DOM	1	0	3
T276	2014-08-09	2014	LOW	NT	11:10:00	MB	SPO	ROB	SUBAD	M	SUB	1	0	3
T277	2014-08-09	2014	LOW	T	12:15:00	MB	SPO	RIN	AD	M	DOM	1	0	3
T278	2014-08-09	2014	LOW	T	13:06:00	PC	SPO	RIN	AD	M	DOM	1	0	3
T279	2014-08-10	2014	LOW	T	09:07:00	PC	SPO	RIN	AD	M	DOM	1	0	3
T28	2013-06-13	2013	HIGH	NT	09:34:00	TA	SPO	TET	AD	M	DOM	1	0	3
T280	2014-08-11	2014	LOW	NT	14:50:00	PC	SPO	EVA	AD	F	SUB	1	0	3
T281	2014-08-12	2014	LOW	T	09:17:00	PC	SPO	TRU	AD	M	DOM	1	0	3
T282	2014-08-12	2014	LOW	NT	10:02:00	PC	SPO	JOS	AD	F	SUB	1	0	3
T284	2014-08-12	2014	LOW	T	17:09:00	DS	SPO	TRU	AD	M	DOM	1	0	3
T286	2014-08-13	2014	LOW	T	10:30:00	PC	SPO	BIA	AD	F	DOM	1	0	3
T287	2014-08-13	2014	LOW	T	09:15:00	PC	SPO	BIA	AD	F	DOM	1	0	3
T288	2014-08-13	2014	LOW	NT	10:35:00	PC	SPO	ROB	SUBAD	M	SUB	1	0	3
T289	2014-08-13	2014	LOW	T	09:15:00	PC	SPO	DAN	AD	F	SUB	1	0	3
T29	2013-06-13	2013	HIGH	NT	11:05:00	TA	SPO	JOS	AD	F	SUB	1	0	3
T290	2014-08-13	2014	LOW	T	11:00:00	PC	SPO	RIN	AD	M	DOM	1	0	3
T291	2014-08-13	2014	LOW	NT	10:07:00	BS	SPO	ROB	SUBAD	M	SUB	1	0	3
T292	2014-08-13	2014	LOW	NT	13:00:00	PC	SPO	EVA	AD	F	SUB	1	0	3
T295	2014-08-15	2014	LOW	T	12:15:00	PC	SPO	DAN	AD	F	SUB	1	0	3
T297	2014-08-15	2014	LOW	NT	10:00:00	PC	SPO	ROB	SUBAD	M	SUB	1	0	3
T298	2014-08-13	2014	LOW	NT	09:20:00	PC	SPO	BOR	AD	M	SUB	1	0	3
T299	2014-08-15	2014	LOW	T	16:26:00	DS	SPO	BIA	AD	F	DOM	1	0	3
T30	2013-06-14	2013	HIGH	NT	10:05:00	IA	SPO	RIN	AD	M	DOM	1	0	1
T301	2014-08-16	2014	LOW	NT	10:35:00	PC	SPO	PAC	AD	M	SUB	1	0	3
T303	2014-08-16	2014	LOW	T	15:50:00	MB	SPO	BIA	AD	F	DOM	1	0	2.4
T304	2014-08-17	2014	LOW	NT	11:14:00	PC	SPO	EVA	AD	F	SUB	1	0	1.1
T305	2014-08-17	2014	LOW	T	11:20:00	PC	SPO	RIN	AD	M	DOM	1	0	3
T306	2014-08-17	2014	LOW	NT	11:43:00	PC	SPO	HOR	AD	M	SUB	1	0	3
T307	2014-08-17	2014	LOW	T	11:32:00	PC	SPO	BIA	AD	F	DOM	1	0	3
T308	2014-08-17	2014	LOW	T	15:43:00	MB	SPO	BIA	AD	F	DOM	1	0	3
T309	2014-08-17	2014	LOW	NT	13:03:00	MB	SPO	ROB	SUBAD	M	SUB	1	0	3
T31	2013-06-18	2013	HIGH	NT	12:42:00	TA	SPO	TET	AD	M	DOM	1	0	3
T310	2014-08-18	2014	LOW	T	09:30:00	PC	SPO	BIA	AD	F	DOM	1	0	3
T311	2014-08-18	2014	LOW	NT	16:50:00	MB	SPO	HOR	AD	M	SUB	1	0	3
T312	2014-08-23	2014	LOW	T	11:25:00	PC	SPO	RIN	AD	M	DOM	1	0	3
T32	2013-06-26	2013	HIGH	NT	11:32:00	IA	SPO	BIA	AD	F	DOM	1	0	3
T33	2013-06-27	2013	HIGH	NT	10:30:00	IB	SPO	EVA	AD	F	SUB	1	0	1.7
T34	2013-06-28	2013	HIGH	NT	10:38:00	MU/FS	SPO	JOS	AD	F	SUB	1	0	3
T35	2013-06-28	2013	HIGH	NT	14:30:00	TA	SPO	EVA	AD	F	SUB	1	0	3
T36	2013-06-28	2013	HIGH	NT	18:10:00	TA	SPO	TRU	AD	M	DOM	1	0	1.6
T37	2013-06-29	2013	HIGH	NT	11:27:00	IB	SPO	EVA	AD	F	SUB	1	0	3
T38	2013-06-29	2013	HIGH	NT	13:42:00	TA	SPO	EVA	AD	F	SUB	1	0	3
T39	2013-06-30	2013	HIGH	NT	10:45:00	IB	SPO	TET	AD	M	DOM	1	0	3
T40	2013-06-01	2013	HIGH	NT	09:58:00	FS/MU	SPO	EVA	AD	F	SUB	1	0	0.6
T41	2013-07-01	2013	HIGH	NT	14:15:00	ta	SPO	JOS	AD	F	SUB	1	0	3
T42	2013-07-01	2013	HIGH	NT	16:28:00	ta	SPO	TET	AD	M	DOM	1	0	3
T43	2013-07-02	2013	HIGH	NT	14:16:00	ta	SPO	TET	AD	M	DOM	1	0	2.7
T44	2013-07-02	2013	HIGH	NT	14:51:00	ta	SPO	BIA	AD	F	DOM	1	0	2.4
T45	2013-07-03	2013	HIGH	NT	15:08:00	EB/MU	SPO	EVA	AD	F	SUB	1	0	3
T46	2013-07-06	2013	HIGH	NT	15:50:00	MF	SPO	BIA	AD	F	DOM	1	0	3
T48	2013-07-07	2013	HIGH	T	11:41:00	IB	SPO	JOS	AD	F	SUB	1	0	3
T5	2013-05-26	2013	HIGH	NT	11:32:00	IB	SPO	DAN	AD	F	SUB	1	0	3
T51	2013-07-08	2013	HIGH	NT	16:39:00	TA	SPO	RIN	AD	M	DOM	1	0	3
T52	2013-07-08	2013	HIGH	NT	15:27:00	TA	SPO	DAN	AD	F	SUB	1	0	2
T53	2013-07-13	2013	HIGH	T	10:32:00	TA	SPO	EVA	AD	F	SUB	1	0	1.9
T54	2013-07-13	2013	HIGH	T	10:45:00	AT/TA	SPO	TET	AD	M	DOM	1	0	3
T55	2013-07-13	2013	HIGH	T	11:44:00	TA	SPO	JOS	AD	F	SUB	1	0	3
T57	2013-07-15	2013	HIGH	T	09:19:00	MF/TA	SPO	EVA	AD	F	SUB	1	0	1.9
T58	2013-07-15	2013	HIGH	NT	10:15:00	MF/TA	SPO	RIN	AD	M	DOM	1	0	1.5
T60	2013-07-17	2013	HIGH	T	13:22:00	IB	SPO	JOS	AD	F	SUB	1	0	3
T63	2013-07-19	2013	HIGH	NT	10:25:00	TA	SPO	DAN	AD	F	SUB	1	0	0.6
T65	2013-07-24	2013	HIGH	T	14:17:00	MU	SPO	TET	AD	M	DOM	1	0	3
T68	2013-07-25	2013	HIGH	T	08:05:00	JK	SPO	TET	AD	M	DOM	1	0	3
T69	2013-07-25	2013	HIGH	NT	11:10:00	RP	SPO	BIA	AD	F	DOM	1	0	2
T70	2013-07-26	2013	HIGH	T	13:49:00	TA	SPO	JOS	AD	F	SUB	1	0	3
T71	2013-07-26	2013	HIGH	NT	18:16:00	TA	SPO	TRU	AD	M	DOM	1	0	2.8
T72	2013-07-28	2013	HIGH	NT	13:10:00	MU	SPO	DAN	AD	F	SUB	1	0	3
T73	2013-07-28	2013	HIGH	T	13:34:00	MU	SPO	EVA	AD	F	SUB	1	0	3
T74	2013-07-29	2013	HIGH	NT	11:15:00	IB	SPO	TRU	AD	M	DOM	1	0	3
T75	2013-07-29	2013	HIGH	NT	12:20:00	IB	SPO	BIA	AD	F	DOM	1	0	3
T77	2013-08-06	2013	HIGH	NT	10:14:00	IB	SPO	RIN	AD	M	DOM	1	0	2.2
T78	2013-08-06	2013	HIGH	T	15:23:00	MU/RT	SPO	EVA	AD	F	SUB	1	0	2.2
T79	2013-08-11	2013	HIGH	NT	08:20:00	IB	SPO	BIA	AD	F	DOM	1	0	1.2
T80	2013-08-11	2013	HIGH	T	10:07:00	IB	SPO	EVA	AD	F	SUB	1	0	3
T81	2013-08-11	2013	HIGH	T	10:10:00	IB	SPO	TET	AD	M	DOM	1	0	1.1
T82	2013-08-11	2013	HIGH	T	11:15:00	IB	SPO	JOS	AD	F	SUB	1	0	3
T84	2013-08-14	2013	HIGH	NT	14:04:00	TA	SPO	TRU	AD	M	DOM	1	0	3
T85	2013-08-14	2013	HIGH	NT	15:24:00	TA	SPO	DAN	AD	F	SUB	1	0	3
T86	2013-08-14	2013	HIGH	NT	16:36:00	TA	SPO	RIN	AD	M	DOM	1	0	3
T91	2013-08-17	2013	HIGH	T	07:35:00	IB/JK	SPO	TET	AD	M	DOM	1	0	3
T95	2013-08-17	2013	HIGH	NT	13:44:00	TA	SPO	BIA	AD	F	DOM	1	0	3
T98	2013-08-19	2013	HIGH	NT	08:27:00	IB	SPO	DAN	AD	F	SUB	1	0	3

## Sheet: body weight
Date	DayPeriod	Group	PROVISION	Individual	Rank	Sex	Lactation	ANTIPAR	weights averaged per day (g)
2013-07-12	AM	SPO	HIGH	BIA	DOM	F	L	NT	2.365
2013-07-24	PM	SPO	HIGH	BIA	DOM	F	L	NT	2.6225
2013-07-26	AM	SPO	HIGH	BIA	DOM	F	L	NT	2.71
2013-08-08	AM	SPO	HIGH	BIA	DOM	F	L	NT	2.555
2013-08-11	AM	SPO	HIGH	BIA	DOM	F	L	NT	2.545
2014-07-30	PM	SPO	LOW	BIA	DOM	F	L	T	2.87
2014-08-01	AM	SPO	LOW	BIA	DOM	F	L	T	2.8775
2014-08-02	AM	SPO	LOW	BIA	DOM	F	L	T	2.72389
2014-08-03	PM	SPO	LOW	BIA	DOM	F	L	T	2.575
2014-08-10	PM	SPO	LOW	BIA	DOM	F	L	T	2.8625
2013-08-30	AM	MAC	LOW	CRD	SUB	F	NL	NT	1.93
2014-08-07	AM	MAC	HIGH	CRD	SUB	F	L	T	2.44
2014-08-13	PM	MAC	HIGH	CRD	SUB	F	L	T	2.43167
2013-07-24	AM	SPO	HIGH	DAN	SUB	F	L	NT	2.51
2013-07-26	AM	SPO	HIGH	DAN	SUB	F	L	NT	2.47
2013-08-05	AM	SPO	HIGH	DAN	SUB	F	L	NT	2.445
2014-08-15	PM	SPO	LOW	DAN	SUB	F	NL	T	2.87
2013-07-29	AM	MAC	LOW	EDU	DOM	M	na	T	3.1175
2013-08-12	AM	MAC	LOW	EDU	DOM	M	na	T	3.13833
2013-08-25	AM	MAC	LOW	EDU	DOM	M	na	T	2.96
2013-08-27	AM	MAC	LOW	EDU	DOM	M	na	T	3.005
2013-08-28	AM	MAC	LOW	EDU	DOM	M	na	T	2.76
2014-08-07	AM	MAC	HIGH	EDU	DOM	M	na	NT	3.4625
2014-08-13	PM	MAC	HIGH	EDU	DOM	M	na	NT	3.415
2013-07-18	AM	MAC	LOW	ERN	DOM	M	na	NT	3.475
2013-08-25	AM	MAC	LOW	ERN	DOM	M	na	NT	3.075
2013-08-27	AM	MAC	LOW	ERN	DOM	M	na	NT	3.435
2013-08-29	AM	MAC	LOW	ERN	DOM	M	na	NT	3.08
2013-08-30	AM	MAC	LOW	ERN	DOM	M	na	NT	3.33
2014-08-06	PM	MAC	HIGH	ERN	DOM	M	na	T	3.67458
2014-08-07	AM	MAC	HIGH	ERN	DOM	M	na	T	3.66187
2014-08-08	PM	MAC	HIGH	ERN	DOM	M	na	T	3.71
2014-08-13	PM	MAC	HIGH	ERN	DOM	M	na	T	3.505
2013-08-27	PM	MAC	LOW	EST	DOM	F	NL	T	2.22
2014-08-07	AM	MAC	HIGH	EST	DOM	F	NL	NT	2.325
2013-07-24	PM	SPO	HIGH	EVA	SUB	F	L	T	2.69
2013-07-26	AM	SPO	HIGH	EVA	SUB	F	L	T	2.69
2014-07-25	AM	SPO	LOW	EVA	SUB	F	NL	NT	2.88667
2014-07-27	AM	SPO	LOW	EVA	SUB	F	NL	NT	2.815
2014-07-30	PM	SPO	LOW	EVA	SUB	F	NL	NT	2.82083
2014-08-02	AM	SPO	LOW	EVA	SUB	F	NL	NT	2.73125
2014-08-10	AM	SPO	LOW	EVA	SUB	F	NL	NT	2.125
2013-07-29	AM	MAC	LOW	SRG	DOM	M	na	T	3.2525
2013-08-02	AM	MAC	LOW	SRG	DOM	M	na	T	3.4175
2013-08-12	AM	MAC	LOW	SRG	DOM	M	na	T	3.405
2013-08-23	AM	MAC	LOW	SRG	DOM	M	na	T	3.22
2014-08-04	AM	MAC	HIGH	SRG	DOM	M	na	NT	3.99
2014-08-06	PM	MAC	HIGH	SRG	DOM	M	na	NT	4.1
2014-08-08	PM	MAC	HIGH	SRG	DOM	M	na	NT	4.095
2013-07-17	AM	MAC	LOW	THE	DOM	F	NL	T	2.1725
2013-07-31	AM	MAC	LOW	THE	DOM	F	NL	T	2.1225
2013-08-12	AM	MAC	LOW	THE	DOM	F	NL	T	2.22
2013-08-14	AM	MAC	LOW	THE	DOM	F	NL	T	2.24
2013-08-30	AM	MAC	LOW	THE	DOM	F	NL	T	2.17
2014-08-15	PM	MAC	HIGH	THE	DOM	F	L	NT	2.3325
